# Supplementary material for: Type IV collagen-derived angiogenesis inhibitor: canstatin low expressing in brain-invasive meningiomas using liquid chromatography–mass spectrometry (LC-MS/MS)
Source: J Neurooncol. 2023 Feb 22;161(2):415–23. doi: 10.1007/s11060-023-04256-z (PMC9988792; doi:10.1007/s11060-023-04256-z)
Supplement: Supplementary file 1 — Supplementary material 1 (XLSX 533.3 kb) [file 11060_2023_4256_MOESM1_ESM.xlsx]

## Sheet: Sheet1
Protein FDR Confidence	Accession	Description	MW [kDa]	calc. pI	Abundance Ratio: noninvasive / brain-invasive	Abundances (Scaled): brain-invasive	Abundances (Scaled): noninvasive	emPAI
High	P10915	Hyaluronan and proteoglycan link protein 1 OS=Homo sapiens GN=HAPLN1 PE=2 SV=2	40.14	7.42	3.173	47.9	152.1	0.492
High	P03973	Antileukoproteinase OS=Homo sapiens GN=SLPI PE=1 SV=2	14.316	8.75	2.849	52	148	6.743
High	Q01469	Fatty acid-binding protein, epidermal OS=Homo sapiens GN=FABP5 PE=1 SV=3	15.155	7.01	2.629	55.1	144.9	49.119
High	O95050	Indolethylamine N-methyltransferase OS=Homo sapiens GN=INMT PE=1 SV=3	28.872	5.27	2.614	55.3	144.7	14.199
High	P15259	Phosphoglycerate mutase 2 OS=Homo sapiens GN=PGAM2 PE=1 SV=3	28.748	8.88	2.291	60.8	139.2	9
High	Q4V9L6	Transmembrane protein 119 OS=Homo sapiens GN=TMEM119 PE=1 SV=1	29.185	4.58	2.229	61.9	138.1	1.783
High	P04733	Metallothionein-1F OS=Homo sapiens GN=MT1F PE=1 SV=1	6.081	7.83	2.205	62.4	137.6	9
High	Q30134	HLA class II histocompatibility antigen, DRB1-8 beta chain OS=Homo sapiens GN=HLA-DRB1 PE=1 SV=2	29.985	7.12	2.179	62.9	137.1	3.87
High	P02745	Complement C1q subcomponent subunit A OS=Homo sapiens GN=C1QA PE=1 SV=2	26	9.11	2.162	63.2	136.8	0.848
High	P08572	Collagen alpha-2(IV) chain OS=Homo sapiens GN=COL4A2 PE=1 SV=4	167.449	8.66	2.158	63.3	136.7	0.205
High	Q8IZR5	CKLF-like MARVEL transmembrane domain-containing protein 4 OS=Homo sapiens GN=CMTM4 PE=1 SV=1	25.811	7.75	2.154	63.4	136.6	0.668
High	P08473	Neprilysin OS=Homo sapiens GN=MME PE=1 SV=2	85.46	5.73	2.078	65	135	0.359
High	P28906	Hematopoietic progenitor cell antigen CD34 OS=Homo sapiens GN=CD34 PE=1 SV=2	40.691	7.37	2.042	65.8	134.2	0.425
High	E7EX88	Aggrecan core protein OS=Homo sapiens GN=ACAN PE=1 SV=2	261.169	4.13	2.019	66.2	133.8	1.454
High	Q6FHJ7	Secreted frizzled-related protein 4 OS=Homo sapiens GN=SFRP4 PE=1 SV=2	39.8	8.82	1.993	66.8	133.2	0.292
High	Q13642-4	Isoform 4 of Four and a half LIM domains protein 1 OS=Homo sapiens GN=FHL1	34.973	8.32	1.988	66.9	133.1	55.234
High	Q8N9F7	Glycerophosphodiester phosphodiesterase domain-containing protein 1 OS=Homo sapiens GN=GDPD1 PE=1 SV=2	36.144	8.47	1.971	67.3	132.7	0.369
High	Q16585	Beta-sarcoglycan OS=Homo sapiens GN=SGCB PE=1 SV=1	34.755	8.62	1.952	67.8	132.2	0.833
High	Q8IVN8	Somatomedin-B and thrombospondin type-1 domain-containing protein OS=Homo sapiens GN=SBSPON PE=1 SV=2	29.591	7.5	1.941	68	132	0.585
High	P07996	Thrombospondin-1 OS=Homo sapiens GN=THBS1 PE=1 SV=2	129.3	4.94	1.934	68.2	131.8	4.995
High	Q8N6G6	ADAMTS-like protein 1 OS=Homo sapiens GN=ADAMTSL1 PE=1 SV=4	193.284	7.8	1.934	68.2	131.8	0.37
High	Q14651	Plastin-1 OS=Homo sapiens GN=PLS1 PE=1 SV=2	70.209	5.41	1.932	68.2	131.8	2.371
High	P07602	Prosaposin OS=Homo sapiens GN=PSAP PE=1 SV=2	58.074	5.17	1.931	68.2	131.8	8.345
High	P04271	Protein S100-B OS=Homo sapiens GN=S100B PE=1 SV=2	10.706	4.59	1.929	68.3	131.7	9
High	D3YTG3	Target of Nesh-SH3 OS=Homo sapiens GN=ABI3BP PE=1 SV=1	195.204	9.73	1.927	68.3	131.7	0.57
High	Q14767	Latent-transforming growth factor beta-binding protein 2 OS=Homo sapiens GN=LTBP2 PE=1 SV=3	194.923	5.19	1.916	68.6	131.4	2.566
High	Q9NZU5	LIM and cysteine-rich domains protein 1 OS=Homo sapiens GN=LMCD1 PE=1 SV=1	40.806	7.93	1.898	69	131	9
High	B7Z2R4	Epsilon-sarcoglycan OS=Homo sapiens GN=SGCE PE=1 SV=1	53.4	6.73	1.883	69.4	130.6	0.35
High	P29762	Cellular retinoic acid-binding protein 1 OS=Homo sapiens GN=CRABP1 PE=1 SV=2	15.556	5.38	1.882	69.4	130.6	34.112
High	P09936	Ubiquitin carboxyl-terminal hydrolase isozyme L1 OS=Homo sapiens GN=UCHL1 PE=1 SV=2	24.808	5.48	1.882	69.4	130.6	25.827
High	Q02446	Transcription factor Sp4 OS=Homo sapiens GN=SP4 PE=1 SV=2	81.935	7.05	1.879	69.5	130.5	0.359
High	O15335	Chondroadherin OS=Homo sapiens GN=CHAD PE=2 SV=2	40.45	9.39	1.875	69.6	130.4	0.52
High	P29279	Connective tissue growth factor OS=Homo sapiens GN=CTGF PE=1 SV=2	38.065	8	1.874	69.6	130.4	1.276
High	Q8WTV0	Scavenger receptor class B member 1 OS=Homo sapiens GN=SCARB1 PE=1 SV=1	60.838	8.24	1.866	69.8	130.2	0.172
High	Q9HCE6	Rho guanine nucleotide exchange factor 10-like protein OS=Homo sapiens GN=ARHGEF10L PE=1 SV=3	140.321	5.88	1.839	70.4	129.6	0.12
High	P08047	Transcription factor Sp1 OS=Homo sapiens GN=SP1 PE=1 SV=3	80.644	7.34	1.829	70.7	129.3	1.512
High	Q9UJQ1	Lysosome-associated membrane glycoprotein 5 OS=Homo sapiens GN=LAMP5 PE=1 SV=1	31.452	6.46	1.826	70.8	129.2	0.719
High	P12110-2	Isoform 2C2A of Collagen alpha-2(VI) chain OS=Homo sapiens GN=COL6A2	97.358	5.55	1.816	71	129	5.122
High	Q9H4L7-2	Isoform 2 of SWI/SNF-related matrix-associated actin-dependent regulator of chromatin subfamily A containing DEAD/H box 1 OS=Homo sapiens GN=SMARCAD1	117.528	5.55	1.815	71	129	0.084
High	P24821	Tenascin OS=Homo sapiens GN=TNC PE=1 SV=3	240.7	4.89	1.813	71.1	128.9	2.1
High	A9J4F5	Zinc finger protein 593 OS=Homo sapiens GN=ZNF593 PE=1 SV=1	17.125	10.08	1.801	71.4	128.6	0.668
High	F8VW96	Cysteine and glycine-rich protein 2 OS=Homo sapiens GN=CSRP2 PE=1 SV=1	26.719	8.48	1.789	71.7	128.3	3.437
High	O95460	Matrilin-4 OS=Homo sapiens GN=MATN4 PE=1 SV=3	68.443	6.1	1.781	71.9	128.1	1.031
High	P35556	Fibrillin-2 OS=Homo sapiens GN=FBN2 PE=1 SV=3	314.558	4.86	1.78	71.9	128.1	1.52
High	Q96HF1	Secreted frizzled-related protein 2 OS=Homo sapiens GN=SFRP2 PE=1 SV=2	33.468	7.42	1.771	72.2	127.8	5.813
High	P25942	Tumor necrosis factor receptor superfamily member 5 OS=Homo sapiens GN=CD40 PE=1 SV=1	30.599	5.76	1.765	72.3	127.7	0.389
High	O14494	Phospholipid phosphatase 1 OS=Homo sapiens GN=PLPP1 PE=1 SV=1	32.135	7.97	1.761	72.4	127.6	1.154
High	B4DUT8	Calponin OS=Homo sapiens GN=CNN2 PE=1 SV=1	35.92	7.3	1.759	72.5	127.5	9
High	Q9UKC9	F-box/LRR-repeat protein 2 OS=Homo sapiens GN=FBXL2 PE=1 SV=3	47.031	7.4	1.751	72.7	127.3	0.389
High	Q9Y6R7	IgGFc-binding protein OS=Homo sapiens GN=FCGBP PE=1 SV=3	571.639	5.34	1.744	72.9	127.1	0.525
High	P41222	Prostaglandin-H2 D-isomerase OS=Homo sapiens GN=PTGDS PE=1 SV=1	21.015	7.8	1.739	73	127	2.511
High	Q5T011	Protein SZT2 OS=Homo sapiens GN=SZT2 PE=1 SV=3	377.791	6.27	1.735	73.1	126.9	0.026
High	Q9P0V3	SH3 domain-binding protein 4 OS=Homo sapiens GN=SH3BP4 PE=1 SV=1	107.428	7.71	1.734	73.2	126.8	0.126
High	Q6IPX3	Transcription elongation factor A protein-like 6 OS=Homo sapiens GN=TCEAL6 PE=2 SV=1	22.285	5.24	1.732	73.2	126.8	1.154
High	P48745	Protein NOV homolog OS=Homo sapiens GN=NOV PE=1 SV=1	39.135	7.72	1.73	73.3	126.7	4.926
High	O14495	Phospholipid phosphatase 3 OS=Homo sapiens GN=PLPP3 PE=1 SV=1	35.093	9.14	1.723	73.4	126.6	0.931
High	P35555	Fibrillin-1 OS=Homo sapiens GN=FBN1 PE=1 SV=3	312.022	4.93	1.722	73.5	126.5	5.596
High	P13640	Metallothionein-1G OS=Homo sapiens GN=MT1G PE=1 SV=2	6.136	7.96	1.717	73.6	126.4	20.544
High	P14207	Folate receptor beta OS=Homo sapiens GN=FOLR2 PE=1 SV=4	29.26	7.53	1.713	73.7	126.3	3.217
High	Q9UBX1	Cathepsin F OS=Homo sapiens GN=CTSF PE=1 SV=1	53.332	8.22	1.713	73.7	126.3	0.269
High	Q14314	Fibroleukin OS=Homo sapiens GN=FGL2 PE=1 SV=1	50.197	7.39	1.707	73.9	126.1	3.417
High	P35442	Thrombospondin-2 OS=Homo sapiens GN=THBS2 PE=1 SV=2	129.908	4.83	1.706	73.9	126.1	0.448
High	Q86WW8	Cytochrome c oxidase assembly factor 5 OS=Homo sapiens GN=COA5 PE=1 SV=1	8.37	8.68	1.694	74.2	125.8	2.981
High	O95994	Anterior gradient protein 2 homolog OS=Homo sapiens GN=AGR2 PE=1 SV=1	19.967	9	1.685	74.5	125.5	2.511
High	Q93088	Betaine--homocysteine S-methyltransferase 1 OS=Homo sapiens GN=BHMT PE=1 SV=2	44.97	7.03	1.674	74.8	125.2	0.52
High	P07951-3	Isoform 3 of Tropomyosin beta chain OS=Homo sapiens GN=TPM2	28.666	4.63	1.673	74.8	125.2	50.795
High	O14524	Nuclear envelope integral membrane protein 1 OS=Homo sapiens GN=NEMP1 PE=1 SV=2	50.607	6.93	1.666	75	125	0.468
High	Q8NBF6	Late secretory pathway protein AVL9 homolog OS=Homo sapiens GN=AVL9 PE=1 SV=1	71.902	6.21	1.658	75.2	124.8	0.125
High	O60711-2	Isoform 2 of Leupaxin OS=Homo sapiens GN=LPXN	43.721	6.18	1.654	75.4	124.6	0.719
High	O95967	EGF-containing fibulin-like extracellular matrix protein 2 OS=Homo sapiens GN=EFEMP2 PE=1 SV=3	49.372	4.94	1.652	75.4	124.6	5.062
High	Q5VYX0	Renalase OS=Homo sapiens GN=RNLS PE=1 SV=1	37.823	6.52	1.648	75.5	124.5	0.425
High	Q96D15	Reticulocalbin-3 OS=Homo sapiens GN=RCN3 PE=1 SV=1	37.47	4.89	1.648	75.5	124.5	12.594
High	Q96B18	Dapper homolog 3 OS=Homo sapiens GN=DACT3 PE=1 SV=2	64.91	10.36	1.637	75.8	124.2	0.155
High	Q9NS15	Latent-transforming growth factor beta-binding protein 3 OS=Homo sapiens GN=LTBP3 PE=1 SV=4	139.267	6.07	1.636	75.9	124.1	0.267
High	P07333	Macrophage colony-stimulating factor 1 receptor OS=Homo sapiens GN=CSF1R PE=1 SV=2	107.915	6.37	1.632	76	124	0.233
High	Q5KU26	Collectin-12 OS=Homo sapiens GN=COLEC12 PE=1 SV=3	81.465	5.69	1.625	76.2	123.8	1.119
High	Q58EX2-4	Isoform 4 of Protein sidekick-2 OS=Homo sapiens GN=SDK2	244.218	7.12	1.624	76.2	123.8	0.057
High	P09493-6	Isoform 6 of Tropomyosin alpha-1 chain OS=Homo sapiens GN=TPM1	32.63	4.73	1.62	76.3	123.7	73.057
High	Q8IXL7-2	Isoform 2 of Methionine-R-sulfoxide reductase B3 OS=Homo sapiens GN=MSRB3	19.998	7.15	1.609	76.6	123.4	0.874
High	Q9UKX5-2	Isoform 2 of Integrin alpha-11 OS=Homo sapiens GN=ITGA11	133.485	6.7	1.602	76.9	123.1	0.105
High	P08138	Tumor necrosis factor receptor superfamily member 16 OS=Homo sapiens GN=NGFR PE=1 SV=1	45.154	4.7	1.602	76.9	123.1	2.384
High	Q9NVN8	Guanine nucleotide-binding protein-like 3-like protein OS=Homo sapiens GN=GNL3L PE=1 SV=1	65.532	8.44	1.597	77	123	0.354
High	P07992-3	Isoform 3 of DNA excision repair protein ERCC-1 OS=Homo sapiens GN=ERCC1	35.541	8.82	1.589	77.2	122.8	0.311
High	Q92765	Secreted frizzled-related protein 3 OS=Homo sapiens GN=FRZB PE=1 SV=2	36.23	8.46	1.587	77.3	122.7	2.415
High	Q9BV10	Dol-P-Man:Man(7)GlcNAc(2)-PP-Dol alpha-1,6-mannosyltransferase OS=Homo sapiens GN=ALG12 PE=1 SV=1	54.619	9.58	1.585	77.4	122.6	0.35
High	Q07092	Collagen alpha-1(XVI) chain OS=Homo sapiens GN=COL16A1 PE=1 SV=2	157.653	7.84	1.583	77.4	122.6	0.309
High	P05937	Calbindin OS=Homo sapiens GN=CALB1 PE=1 SV=2	30.006	4.83	1.582	77.5	122.5	2.652
High	P55001	Microfibrillar-associated protein 2 OS=Homo sapiens GN=MFAP2 PE=2 SV=1	20.812	4.97	1.581	77.5	122.5	5.813
High	P21980	Protein-glutamine gamma-glutamyltransferase 2 OS=Homo sapiens GN=TGM2 PE=1 SV=2	77.28	5.22	1.581	77.5	122.5	30.623
High	O95445	Apolipoprotein M OS=Homo sapiens GN=APOM PE=1 SV=2	21.239	6.01	1.581	77.5	122.5	0.425
High	E9PBE3	Uncharacterized protein OS=Homo sapiens PE=4 SV=1	60.938	6.64	1.581	77.5	122.5	0.311
High	Q9HCJ6	Synaptic vesicle membrane protein VAT-1 homolog-like OS=Homo sapiens GN=VAT1L PE=1 SV=2	45.87	5.06	1.58	77.5	122.5	12.335
High	Q9NY25	C-type lectin domain family 5 member A OS=Homo sapiens GN=CLEC5A PE=1 SV=1	21.508	8.81	1.579	77.6	122.4	0.468
High	Q10469	Alpha-1,6-mannosyl-glycoprotein 2-beta-N-acetylglucosaminyltransferase OS=Homo sapiens GN=MGAT2 PE=1 SV=1	51.517	8.76	1.574	77.7	122.3	0.35
High	P12109	Collagen alpha-1(VI) chain OS=Homo sapiens GN=COL6A1 PE=1 SV=3	108.462	5.43	1.574	77.7	122.3	14.147
High	O00264	Membrane-associated progesterone receptor component 1 OS=Homo sapiens GN=PGRMC1 PE=1 SV=3	21.658	4.7	1.574	77.7	122.3	122.285
High	P01833	Polymeric immunoglobulin receptor OS=Homo sapiens GN=PIGR PE=1 SV=4	83.232	5.74	1.57	77.8	122.2	0.202
High	P07919	Cytochrome b-c1 complex subunit 6, mitochondrial OS=Homo sapiens GN=UQCRH PE=1 SV=2	10.732	4.44	1.57	77.8	122.2	6.197
High	Q96EL3	39S ribosomal protein L53, mitochondrial OS=Homo sapiens GN=MRPL53 PE=1 SV=1	12.099	8.76	1.569	77.9	122.1	1.154
High	B1AP13	Complement decay-accelerating factor OS=Homo sapiens GN=CD55 PE=1 SV=1	49.307	8.82	1.566	77.9	122.1	1.395
High	P28068	HLA class II histocompatibility antigen, DM beta chain OS=Homo sapiens GN=HLA-DMB PE=1 SV=1	28.924	7.44	1.561	78.1	121.9	0.931
High	Q9H3U7-2	Isoform 2 of SPARC-related modular calcium-binding protein 2 OS=Homo sapiens GN=SMOC2	50.83	8.46	1.56	78.1	121.9	0.413
High	P51157	Ras-related protein Rab-28 OS=Homo sapiens GN=RAB28 PE=1 SV=2	24.826	5.97	1.556	78.2	121.8	0.778
High	P29966	Myristoylated alanine-rich C-kinase substrate OS=Homo sapiens GN=MARCKS PE=1 SV=4	31.536	4.45	1.554	78.3	121.7	382.119
High	P63316	Troponin C, slow skeletal and cardiac muscles OS=Homo sapiens GN=TNNC1 PE=1 SV=1	18.391	4.18	1.553	78.3	121.7	4.623
High	Q8IZD4	mRNA-decapping enzyme 1B OS=Homo sapiens GN=DCP1B PE=1 SV=2	67.681	8.56	1.553	78.4	121.6	0.205
High	O60449-2	Isoform 2 of Lymphocyte antigen 75 OS=Homo sapiens GN=LY75	215.642	6.21	1.55	78.4	121.6	0.071
High	P15328	Folate receptor alpha OS=Homo sapiens GN=FOLR1 PE=1 SV=3	29.799	7.97	1.55	78.4	121.6	1.371
High	A0A0A6YY96	Iron-responsive element-binding protein 2 OS=Homo sapiens GN=IREB2 PE=1 SV=1	104.992	7.05	1.547	78.5	121.5	0.134
High	P26012	Integrin beta-8 OS=Homo sapiens GN=ITGB8 PE=2 SV=1	85.575	7.25	1.543	78.6	121.4	0.101
High	A1Z1Q3	O-acetyl-ADP-ribose deacetylase MACROD2 OS=Homo sapiens GN=MACROD2 PE=1 SV=1	50.019	4.61	1.543	78.7	121.3	0.445
High	P21810	Biglycan OS=Homo sapiens GN=BGN PE=1 SV=2	41.628	7.52	1.542	78.7	121.3	111.202
High	Q96HD1	Cysteine-rich with EGF-like domain protein 1 OS=Homo sapiens GN=CRELD1 PE=1 SV=3	45.409	4.87	1.54	78.7	121.3	3.489
High	P51884	Lumican OS=Homo sapiens GN=LUM PE=1 SV=2	38.405	6.61	1.538	78.8	121.2	63.938
High	Q99715	Collagen alpha-1(XII) chain OS=Homo sapiens GN=COL12A1 PE=1 SV=2	332.941	5.53	1.536	78.9	121.1	3.025
High	Q6UWZ7	BRCA1-A complex subunit Abraxas OS=Homo sapiens GN=FAM175A PE=1 SV=2	46.633	7.05	1.531	79	121	0.35
High	Q6UWY5	Olfactomedin-like protein 1 OS=Homo sapiens GN=OLFML1 PE=1 SV=2	45.921	8.09	1.528	79.1	120.9	9
High	B4DWG0	RCC1 and BTB domain-containing protein 2 OS=Homo sapiens GN=RCBTB2 PE=1 SV=1	60.936	5.86	1.527	79.1	120.9	0.557
High	Q2TB10	Zinc finger protein 800 OS=Homo sapiens GN=ZNF800 PE=1 SV=1	75.189	9.47	1.527	79.1	120.9	0.145
High	Q9H257	Caspase recruitment domain-containing protein 9 OS=Homo sapiens GN=CARD9 PE=1 SV=2	62.202	6.07	1.527	79.2	120.8	0.155
High	Q8N987	N-terminal EF-hand calcium-binding protein 1 OS=Homo sapiens GN=NECAB1 PE=1 SV=1	40.546	4.88	1.525	79.2	120.8	4.179
High	P51888	Prolargin OS=Homo sapiens GN=PRELP PE=1 SV=1	43.782	9.38	1.523	79.3	120.7	27.73
High	P17342	Atrial natriuretic peptide receptor 3 OS=Homo sapiens GN=NPR3 PE=1 SV=2	59.77	6.35	1.521	79.3	120.7	0.484
High	P10599	Thioredoxin OS=Homo sapiens GN=TXN PE=1 SV=3	11.73	4.92	1.521	79.3	120.7	25.827
High	Q9NYJ1-2	Isoform 2 of Cytochrome c oxidase assembly factor 4 homolog, mitochondrial OS=Homo sapiens GN=COA4	11.301	6.67	1.517	79.5	120.5	0.931
High	Q8WV28	B-cell linker protein OS=Homo sapiens GN=BLNK PE=1 SV=2	50.435	8.16	1.509	79.7	120.3	0.292
High	Q9BSF4	Uncharacterized protein C19orf52 OS=Homo sapiens GN=C19orf52 PE=1 SV=2	29.215	8.09	1.508	79.8	120.2	1.154
High	Q8TER0	Sushi, nidogen and EGF-like domain-containing protein 1 OS=Homo sapiens GN=SNED1 PE=2 SV=2	152.104	6.98	1.506	79.8	120.2	0.24
High	A8MWY0	UPF0577 protein KIAA1324-like OS=Homo sapiens GN=KIAA1324L PE=1 SV=2	113.768	6.07	1.504	79.9	120.1	1.037
High	O75508	Claudin-11 OS=Homo sapiens GN=CLDN11 PE=2 SV=2	21.978	7.9	1.502	79.9	120.1	0.778
High	Q9BSY4-2	Isoform 2 of Coiled-coil-helix-coiled-coil-helix domain-containing protein 5 OS=Homo sapiens GN=CHCHD5	17.702	7.85	1.501	80	120	0.52
High	P01344-3	Isoform 3 of Insulin-like growth factor II OS=Homo sapiens GN=IGF2	26.314	9.13	1.501	80	120	1.031
High	P02746	Complement C1q subcomponent subunit B OS=Homo sapiens GN=C1QB PE=1 SV=3	26.704	8.63	1.5	80	120	1.894
High	A0A087WZ62	Mannosyltransferase OS=Homo sapiens PE=3 SV=1	95.86	8.34	1.498	80.1	119.9	0.189
High	Q6ZVF9	G protein-regulated inducer of neurite outgrowth 3 OS=Homo sapiens GN=GPRIN3 PE=2 SV=2	82.388	7.56	1.498	80.1	119.9	0.105
High	Q6ZMP0	Thrombospondin type-1 domain-containing protein 4 OS=Homo sapiens GN=THSD4 PE=2 SV=2	112.377	7.65	1.496	80.1	119.9	9
High	O60343	TBC1 domain family member 4 OS=Homo sapiens GN=TBC1D4 PE=1 SV=2	146.471	7.01	1.496	80.1	119.9	0.3
High	O00151	PDZ and LIM domain protein 1 OS=Homo sapiens GN=PDLIM1 PE=1 SV=4	36.049	7.02	1.492	80.3	119.7	6.943
High	Q5T9L3-2	Isoform 2 of Protein wntless homolog OS=Homo sapiens GN=WLS	62.51	7.62	1.489	80.3	119.7	0.887
High	P84243	Histone H3.3 OS=Homo sapiens GN=H3F3A PE=1 SV=2	15.319	11.27	1.487	80.4	119.6	50.795
High	Q969E8	Pre-rRNA-processing protein TSR2 homolog OS=Homo sapiens GN=TSR2 PE=1 SV=1	20.881	4.39	1.485	80.5	119.5	1.371
High	O75925-2	Isoform 2 of E3 SUMO-protein ligase PIAS1 OS=Homo sapiens GN=PIAS1	72.157	7.4	1.484	80.5	119.5	0.145
High	Q8WX93	Palladin OS=Homo sapiens GN=PALLD PE=1 SV=3	150.47	7.09	1.481	80.6	119.4	0.528
High	Q15293	Reticulocalbin-1 OS=Homo sapiens GN=RCN1 PE=1 SV=1	38.866	5	1.48	80.6	119.4	47.697
High	Q9ULL0	Uncharacterized protein KIAA1210 OS=Homo sapiens GN=KIAA1210 PE=2 SV=3	186.905	8.51	1.474	80.8	119.2	0.186
High	O43301	Heat shock 70 kDa protein 12A OS=Homo sapiens GN=HSPA12A PE=1 SV=2	74.931	6.77	1.473	80.9	119.1	29.703
High	Q9Y297	F-box/WD repeat-containing protein 1A OS=Homo sapiens GN=BTRC PE=1 SV=1	68.822	7.96	1.472	80.9	119.1	0.179
High	A0A087WYT3	Prostaglandin E synthase 3 OS=Homo sapiens GN=PTGES3 PE=1 SV=1	19.143	4.55	1.471	80.9	119.1	14.849
High	Q8IXH6	Tumor protein p53-inducible nuclear protein 2 OS=Homo sapiens GN=TP53INP2 PE=1 SV=2	23.965	6.79	1.47	81	119	1.512
High	P29536	Leiomodin-1 OS=Homo sapiens GN=LMOD1 PE=1 SV=3	66.989	9.33	1.47	81	119	2.621
High	Q9GZX9	Twisted gastrulation protein homolog 1 OS=Homo sapiens GN=TWSG1 PE=1 SV=1	24.999	5.34	1.469	81	119	0.585
High	A0A0A6YYJ5	Microtubule-actin cross-linking factor 1, isoforms 1/2/3/5 OS=Homo sapiens GN=MACF1 PE=1 SV=1	150.363	4.32	1.469	81	119	0.139
High	O95218	Zinc finger Ran-binding domain-containing protein 2 OS=Homo sapiens GN=ZRANB2 PE=1 SV=2	37.382	10.01	1.463	81.2	118.8	3.833
High	Q96JY6-5	Isoform 5 of PDZ and LIM domain protein 2 OS=Homo sapiens GN=PDLIM2	62.707	10.9	1.461	81.3	118.7	1.907
High	A6NGJ0	Dynein light chain Tctex-type 3 OS=Homo sapiens GN=DYNLT3 PE=1 SV=1	16.968	5.92	1.461	81.3	118.7	1.683
High	Q96JG8-4	Isoform 4 of Melanoma-associated antigen D4 OS=Homo sapiens GN=MAGED4	83.165	6.57	1.46	81.3	118.7	0.122
High	P12110	Collagen alpha-2(VI) chain OS=Homo sapiens GN=COL6A2 PE=1 SV=4	108.512	6.21	1.458	81.4	118.6	7.946
High	P46821	Microtubule-associated protein 1B OS=Homo sapiens GN=MAP1B PE=1 SV=2	270.468	4.81	1.455	81.5	118.5	19.104
High	D6RH31	Nephronectin (Fragment) OS=Homo sapiens GN=NPNT PE=1 SV=1	66.872	8.4	1.455	81.5	118.5	2.371
High	Q9GZV4	Eukaryotic translation initiation factor 5A-2 OS=Homo sapiens GN=EIF5A2 PE=1 SV=3	16.782	5.58	1.452	81.6	118.4	41.17
High	P16190	HLA class I histocompatibility antigen, A-33 alpha chain OS=Homo sapiens GN=HLA-A PE=1 SV=3	40.866	6.7	1.448	81.7	118.3	6.305
High	Q9H3H9	Transcription elongation factor A protein-like 2 OS=Homo sapiens GN=TCEAL2 PE=2 SV=1	25.834	5.94	1.447	81.7	118.3	0.54
High	Q13496	Myotubularin OS=Homo sapiens GN=MTM1 PE=1 SV=2	69.888	8.18	1.446	81.8	118.2	0.252
High	A0A087X295	WD repeat-containing protein 6 OS=Homo sapiens GN=WDR6 PE=1 SV=1	124.921	6.92	1.445	81.8	118.2	0.077
High	P19320	Vascular cell adhesion protein 1 OS=Homo sapiens GN=VCAM1 PE=1 SV=1	81.224	5.22	1.443	81.9	118.1	1.192
High	Q9UH73	Transcription factor COE1 OS=Homo sapiens GN=EBF1 PE=1 SV=2	64.423	8.76	1.442	81.9	118.1	0.359
High	Q8N2S1-2	Isoform 2 of Latent-transforming growth factor beta-binding protein 4 OS=Homo sapiens GN=LTBP4	165.631	5.07	1.439	82	118	0.766
High	P03950	Angiogenin OS=Homo sapiens GN=ANG PE=1 SV=1	16.539	9.64	1.438	82	118	1.31
High	P15529-2	Isoform B of Membrane cofactor protein OS=Homo sapiens GN=CD46	44.209	6.9	1.438	82	118	1.254
High	O14929	Histone acetyltransferase type B catalytic subunit OS=Homo sapiens GN=HAT1 PE=1 SV=1	49.481	5.69	1.437	82.1	117.9	0.35
High	P13760	HLA class II histocompatibility antigen, DRB1-4 beta chain OS=Homo sapiens GN=HLA-DRB1 PE=1 SV=1	30.093	7.18	1.436	82.1	117.9	3.437
High	P18065	Insulin-like growth factor-binding protein 2 OS=Homo sapiens GN=IGFBP2 PE=1 SV=2	34.791	7.5	1.436	82.1	117.9	2.162
High	Q13361	Microfibrillar-associated protein 5 OS=Homo sapiens GN=MFAP5 PE=1 SV=1	19.599	5.94	1.434	82.2	117.8	2.594
High	Q92963-3	Isoform 3 of GTP-binding protein Rit1 OS=Homo sapiens GN=RIT1	27.131	9.09	1.433	82.2	117.8	0.425
High	Q08499	cAMP-specific 3',5'-cyclic phosphodiesterase 4D OS=Homo sapiens GN=PDE4D PE=1 SV=2	91.058	5.54	1.432	82.2	117.8	0.179
High	O43164	E3 ubiquitin-protein ligase Praja-2 OS=Homo sapiens GN=PJA2 PE=1 SV=4	78.166	4.39	1.432	82.2	117.8	0.848
High	Q99952	Tyrosine-protein phosphatase non-receptor type 18 OS=Homo sapiens GN=PTPN18 PE=1 SV=2	50.45	8.25	1.432	82.3	117.7	0.186
High	P21291	Cysteine and glycine-rich protein 1 OS=Homo sapiens GN=CSRP1 PE=1 SV=3	20.554	8.57	1.431	82.3	117.7	25.827
High	Q9UBM7	7-dehydrocholesterol reductase OS=Homo sapiens GN=DHCR7 PE=1 SV=1	54.454	8.7	1.43	82.3	117.7	0.292
High	H3BPE7	RNA-binding protein FUS OS=Homo sapiens GN=FUS PE=1 SV=1	53.465	9.36	1.429	82.4	117.6	4.995
High	Q16254	Transcription factor E2F4 OS=Homo sapiens GN=E2F4 PE=1 SV=2	43.933	4.75	1.428	82.4	117.6	0.413
High	Q01658	Protein Dr1 OS=Homo sapiens GN=DR1 PE=1 SV=1	19.432	4.75	1.425	82.5	117.5	1.783
High	Q05682-5	Isoform 5 of Caldesmon OS=Homo sapiens GN=CALD1	61.176	6.71	1.423	82.5	117.5	24.809
High	G5E9W9	GTPase IMAP family member 4 OS=Homo sapiens GN=GIMAP4 PE=1 SV=1	39.009	8.1	1.42	82.7	117.3	4.337
High	P02760	Protein AMBP OS=Homo sapiens GN=AMBP PE=1 SV=1	38.974	6.25	1.419	82.7	117.3	9
High	Q6UX71	Plexin domain-containing protein 2 OS=Homo sapiens GN=PLXDC2 PE=1 SV=1	59.546	6.46	1.419	82.7	117.3	0.848
High	Q5MNZ9	WD repeat domain phosphoinositide-interacting protein 1 OS=Homo sapiens GN=WIPI1 PE=1 SV=3	48.642	6.6	1.418	82.7	117.3	0.778
High	X6R8F3	Neutrophil gelatinase-associated lipocalin OS=Homo sapiens GN=LCN2 PE=1 SV=1	22.774	8.5	1.418	82.7	117.3	3.642
High	O43491-4	Isoform 4 of Band 4.1-like protein 2 OS=Homo sapiens GN=EPB41L2	95.484	5.77	1.415	82.8	117.2	36.276
High	P23142	Fibulin-1 OS=Homo sapiens GN=FBLN1 PE=1 SV=4	77.162	5.22	1.415	82.8	117.2	4.796
High	Q6UXN9	WD repeat-containing protein 82 OS=Homo sapiens GN=WDR82 PE=1 SV=1	35.056	7.69	1.414	82.9	117.1	1.818
High	Q9BQ15	SOSS complex subunit B1 OS=Homo sapiens GN=NABP2 PE=1 SV=1	22.324	9.06	1.414	82.9	117.1	0.585
High	Q13610	Periodic tryptophan protein 1 homolog OS=Homo sapiens GN=PWP1 PE=1 SV=1	55.793	4.77	1.412	82.9	117.1	0.334
High	A0A0A0MS24	Protein phosphatase 1 regulatory subunit OS=Homo sapiens GN=PPP1R12B PE=1 SV=1	116.434	5.85	1.411	82.9	117.1	0.413
High	P02452	Collagen alpha-1(I) chain OS=Homo sapiens GN=COL1A1 PE=1 SV=5	138.857	5.8	1.41	83	117	2.162
High	Q8NCH0	Carbohydrate sulfotransferase 14 OS=Homo sapiens GN=CHST14 PE=1 SV=2	42.969	9.48	1.408	83.1	116.9	0.616
High	P10768	S-formylglutathione hydrolase OS=Homo sapiens GN=ESD PE=1 SV=2	31.442	7.02	1.407	83.1	116.9	30.623
High	C9JA08	60S ribosomal export protein NMD3 OS=Homo sapiens GN=NMD3 PE=1 SV=1	60.087	6.62	1.407	83.1	116.9	1.712
High	E9PMV2	HLA class II histocompatibility antigen, DQ alpha 1 chain (Fragment) OS=Homo sapiens GN=HLA-DQA1 PE=1 SV=1	23.659	4.98	1.405	83.1	116.9	2.162
High	Q96GY0	Zinc finger C2HC domain-containing protein 1A OS=Homo sapiens GN=ZC2HC1A PE=1 SV=2	35.07	9.82	1.403	83.2	116.8	0.668
High	Q9UL03	Integrator complex subunit 6 OS=Homo sapiens GN=INTS6 PE=1 SV=1	100.326	8.62	1.402	83.3	116.7	0.089
High	O60674	Tyrosine-protein kinase JAK2 OS=Homo sapiens GN=JAK2 PE=1 SV=2	130.59	7.21	1.402	83.3	116.7	0.334
High	Q96T60	Bifunctional polynucleotide phosphatase/kinase OS=Homo sapiens GN=PNKP PE=1 SV=1	57.04	8.46	1.401	83.3	116.7	0.607
High	Q92629-2	Isoform 2 of Delta-sarcoglycan OS=Homo sapiens GN=SGCD	32.182	9.11	1.401	83.3	116.7	1.637
High	Q10472	Polypeptide N-acetylgalactosaminyltransferase 1 OS=Homo sapiens GN=GALNT1 PE=1 SV=1	64.177	7.72	1.399	83.4	116.6	0.655
High	Q9NRQ2	Phospholipid scramblase 4 OS=Homo sapiens GN=PLSCR4 PE=1 SV=2	36.981	5.82	1.398	83.4	116.6	1.31
High	Q99523	Sortilin OS=Homo sapiens GN=SORT1 PE=1 SV=3	92.009	5.74	1.397	83.4	116.6	0.874
High	A6NHB5	Zinc finger MYM-type protein 3 OS=Homo sapiens GN=ZMYM3 PE=1 SV=1	152.508	6.35	1.397	83.4	116.6	0.259
High	Q96QF0	Rab-3A-interacting protein OS=Homo sapiens GN=RAB3IP PE=1 SV=1	52.988	5.97	1.397	83.5	116.5	0.233
High	Q12986	Transcriptional repressor NF-X1 OS=Homo sapiens GN=NFX1 PE=1 SV=2	124.312	8.24	1.397	83.5	116.5	0.263
High	Q92870-4	Isoform 4 of Amyloid beta A4 precursor protein-binding family B member 2 OS=Homo sapiens GN=APBB2	83.393	6.1	1.395	83.5	116.5	0.506
High	Q9BQ61	Uncharacterized protein C19orf43 OS=Homo sapiens GN=C19orf43 PE=1 SV=1	18.408	9.44	1.395	83.5	116.5	1.61
High	O95980	Reversion-inducing cysteine-rich protein with Kazal motifs OS=Homo sapiens GN=RECK PE=1 SV=1	106.386	6.74	1.395	83.5	116.5	0.837
High	C9JNG9	Collagen alpha-3(VI) chain (Fragment) OS=Homo sapiens GN=COL6A3 PE=1 SV=1	77.125	5.43	1.395	83.5	116.5	36.584
High	P02461	Collagen alpha-1(III) chain OS=Homo sapiens GN=COL3A1 PE=1 SV=4	138.479	6.61	1.395	83.5	116.5	0.612
High	P48509	CD151 antigen OS=Homo sapiens GN=CD151 PE=1 SV=3	28.276	7.47	1.394	83.5	116.5	1.276
High	P35573	Glycogen debranching enzyme OS=Homo sapiens GN=AGL PE=1 SV=3	174.652	6.76	1.394	83.5	116.5	4.403
High	A0A087WT12	Glutathione peroxidase OS=Homo sapiens GN=GPX4 PE=1 SV=1	26.931	10.07	1.393	83.6	116.4	5.661
High	Q8N0U8	Vitamin K epoxide reductase complex subunit 1-like protein 1 OS=Homo sapiens GN=VKORC1L1 PE=1 SV=2	19.823	9.13	1.392	83.6	116.4	0.931
High	Q13740-2	Isoform 2 of CD166 antigen OS=Homo sapiens GN=ALCAM	63.624	7.3	1.392	83.6	116.4	41.17
High	P20036	HLA class II histocompatibility antigen, DP alpha 1 chain OS=Homo sapiens GN=HLA-DPA1 PE=1 SV=1	29.362	5.21	1.391	83.6	116.4	1.424
High	P35568	Insulin receptor substrate 1 OS=Homo sapiens GN=IRS1 PE=1 SV=1	131.509	8.54	1.391	83.6	116.4	0.147
High	P50479	PDZ and LIM domain protein 4 OS=Homo sapiens GN=PDLIM4 PE=1 SV=2	35.376	7.91	1.391	83.6	116.4	10.159
High	P60981	Destrin OS=Homo sapiens GN=DSTN PE=1 SV=3	18.493	7.85	1.39	83.7	116.3	118.378
High	Q9NVM6	DnaJ homolog subfamily C member 17 OS=Homo sapiens GN=DNAJC17 PE=1 SV=1	34.666	8.53	1.39	83.7	116.3	0.292
High	Q9Y508	E3 ubiquitin-protein ligase RNF114 OS=Homo sapiens GN=RNF114 PE=1 SV=1	25.677	7.25	1.389	83.7	116.3	1.738
High	P12829	Myosin light chain 4 OS=Homo sapiens GN=MYL4 PE=1 SV=3	21.551	5.03	1.388	83.8	116.2	0.425
High	Q13905-3	Isoform 3 of Rap guanine nucleotide exchange factor 1 OS=Homo sapiens GN=RAPGEF1	122.659	6.25	1.387	83.8	116.2	0.186
High	O75167-4	Isoform 4 of Phosphatase and actin regulator 2 OS=Homo sapiens GN=PHACTR2	70.684	8.38	1.386	83.8	116.2	0.668
High	P22676	Calretinin OS=Homo sapiens GN=CALB2 PE=2 SV=2	31.52	5.15	1.382	84	116	1.976
High	Q6ZPD9	Probable C-mannosyltransferase DPY19L3 OS=Homo sapiens GN=DPY19L3 PE=2 SV=1	83.142	8.72	1.381	84	116	0.155
High	P43235	Cathepsin K OS=Homo sapiens GN=CTSK PE=1 SV=1	36.942	8.48	1.379	84.1	115.9	1.054
High	Q9NYL2-2	Isoform 2 of Mitogen-activated protein kinase kinase kinase MLT OS=Homo sapiens GN=ZAK	51.549	5.21	1.378	84.1	115.9	0.995
High	Q00765	Receptor expression-enhancing protein 5 OS=Homo sapiens GN=REEP5 PE=1 SV=3	21.479	8.1	1.375	84.2	115.8	4.012
High	O75751	Solute carrier family 22 member 3 OS=Homo sapiens GN=SLC22A3 PE=1 SV=1	61.24	8.57	1.374	84.2	115.8	0.35
High	Q9ULF5	Zinc transporter ZIP10 OS=Homo sapiens GN=SLC39A10 PE=1 SV=2	94.073	6.76	1.374	84.2	115.8	0.365
High	Q06828	Fibromodulin OS=Homo sapiens GN=FMOD PE=1 SV=2	43.152	6.04	1.374	84.3	115.7	14.013
High	Q15746-2	Isoform 2 of Myosin light chain kinase, smooth muscle OS=Homo sapiens GN=MYLK	202.928	6.16	1.374	84.3	115.7	1.591
High	O60513	Beta-1,4-galactosyltransferase 4 OS=Homo sapiens GN=B4GALT4 PE=1 SV=1	40.016	9.07	1.374	84.3	115.7	0.957
High	Q9Y6H1	Coiled-coil-helix-coiled-coil-helix domain-containing protein 2 OS=Homo sapiens GN=CHCHD2 PE=1 SV=1	15.503	9.22	1.373	84.3	115.7	24.119
High	P30481	HLA class I histocompatibility antigen, B-44 alpha chain OS=Homo sapiens GN=HLA-B PE=1 SV=1	40.456	6.04	1.373	84.3	115.7	3.16
High	Q9Y2I1	Nischarin OS=Homo sapiens GN=NISCH PE=1 SV=3	166.524	5.14	1.373	84.3	115.7	0.274
High	Q9NUD5	Zinc finger CCHC domain-containing protein 3 OS=Homo sapiens GN=ZCCHC3 PE=1 SV=1	43.591	8.53	1.372	84.3	115.7	0.28
High	Q68CZ2	Tensin-3 OS=Homo sapiens GN=TNS3 PE=1 SV=2	155.169	6.81	1.371	84.4	115.6	2.162
High	Q5SRQ6	Casein kinase II subunit beta OS=Homo sapiens GN=CSNK2B PE=1 SV=2	26.908	5.96	1.37	84.4	115.6	3.924
High	Q9NZE8	39S ribosomal protein L35, mitochondrial OS=Homo sapiens GN=MRPL35 PE=1 SV=3	21.501	11.3	1.37	84.4	115.6	0.468
High	Q8TC76	Protein FAM110B OS=Homo sapiens GN=FAM110B PE=1 SV=1	40.703	9.39	1.369	84.4	115.6	0.172
High	Q6ZV73	FYVE, RhoGEF and PH domain-containing protein 6 OS=Homo sapiens GN=FGD6 PE=1 SV=2	160.715	7.03	1.369	84.4	115.6	0.045
High	O14775	Guanine nucleotide-binding protein subunit beta-5 OS=Homo sapiens GN=GNB5 PE=1 SV=2	43.538	6.46	1.369	84.4	115.6	0.259
High	P78310	Coxsackievirus and adenovirus receptor OS=Homo sapiens GN=CXADR PE=1 SV=1	40.004	7.56	1.368	84.4	115.6	4.248
High	P20774	Mimecan OS=Homo sapiens GN=OGN PE=1 SV=1	33.901	5.63	1.368	84.5	115.5	51.75
High	Q6N075-2	Isoform 2 of Molybdate-anion transporter OS=Homo sapiens GN=MFSD5	61.464	8.28	1.368	84.5	115.5	0.212
High	Q96JP5	E3 ubiquitin-protein ligase ZFP91 OS=Homo sapiens GN=ZFP91 PE=1 SV=1	63.406	7.36	1.368	84.5	115.5	0.172
High	A0A0A0MSG2	Four and a half LIM domains protein 2 OS=Homo sapiens GN=FHL2 PE=1 SV=1	44.808	8.06	1.367	84.5	115.5	1.276
High	P25398	40S ribosomal protein S12 OS=Homo sapiens GN=RPS12 PE=1 SV=3	14.505	7.21	1.367	84.5	115.5	137.95
High	P02743	Serum amyloid P-component OS=Homo sapiens GN=APCS PE=1 SV=2	25.371	6.54	1.366	84.5	115.5	7.111
High	P28161	Glutathione S-transferase Mu 2 OS=Homo sapiens GN=GSTM2 PE=1 SV=2	25.728	6.37	1.364	84.6	115.4	36.927
High	Q5SNT2	Transmembrane protein 201 OS=Homo sapiens GN=TMEM201 PE=1 SV=1	72.19	9.22	1.364	84.6	115.4	0.16
High	P28799	Granulins OS=Homo sapiens GN=GRN PE=1 SV=2	63.5	6.83	1.364	84.6	115.4	2.728
High	P16083	Ribosyldihydronicotinamide dehydrogenase [quinone] OS=Homo sapiens GN=NQO2 PE=1 SV=5	25.902	6.29	1.363	84.6	115.4	6.356
High	Q7Z4W1	L-xylulose reductase OS=Homo sapiens GN=DCXR PE=1 SV=2	25.897	8.1	1.363	84.6	115.4	7.66
High	P23142-4	Isoform C of Fibulin-1 OS=Homo sapiens GN=FBLN1	74.384	5.24	1.362	84.7	115.3	3.948
High	Q13485	Mothers against decapentaplegic homolog 4 OS=Homo sapiens GN=SMAD4 PE=1 SV=1	60.401	6.99	1.361	84.7	115.3	0.778
High	Q96D96	Voltage-gated hydrogen channel 1 OS=Homo sapiens GN=HVCN1 PE=1 SV=1	31.663	6.8	1.361	84.7	115.3	0.311
High	P52657	Transcription initiation factor IIA subunit 2 OS=Homo sapiens GN=GTF2A2 PE=1 SV=1	12.449	6.62	1.36	84.7	115.3	1.371
High	Q96PQ0	VPS10 domain-containing receptor SorCS2 OS=Homo sapiens GN=SORCS2 PE=1 SV=3	128.071	7.08	1.36	84.8	115.2	0.84
High	Q99985	Semaphorin-3C OS=Homo sapiens GN=SEMA3C PE=2 SV=2	85.153	8.69	1.36	84.8	115.2	0.151
High	P61586	Transforming protein RhoA OS=Homo sapiens GN=RHOA PE=1 SV=1	21.754	6.1	1.359	84.8	115.2	99
High	Q9UBR2	Cathepsin Z OS=Homo sapiens GN=CTSZ PE=1 SV=1	33.846	7.11	1.359	84.8	115.2	1.371
High	P36954	DNA-directed RNA polymerase II subunit RPB9 OS=Homo sapiens GN=POLR2I PE=1 SV=1	14.514	5.14	1.359	84.8	115.2	3.642
High	O15379-2	Isoform 2 of Histone deacetylase 3 OS=Homo sapiens GN=HDAC3	49.08	5.33	1.359	84.8	115.2	0.407
High	Q9NQ48	Leucine zipper transcription factor-like protein 1 OS=Homo sapiens GN=LZTFL1 PE=1 SV=1	34.571	5.36	1.358	84.8	115.2	7.733
High	Q96BP2	Coiled-coil-helix-coiled-coil-helix domain-containing protein 1 OS=Homo sapiens GN=CHCHD1 PE=1 SV=1	13.466	10.21	1.357	84.8	115.2	0.468
High	Q96SN8	CDK5 regulatory subunit-associated protein 2 OS=Homo sapiens GN=CDK5RAP2 PE=1 SV=5	214.905	5.58	1.357	84.8	115.2	0.039
High	Q9NQ79	Cartilage acidic protein 1 OS=Homo sapiens GN=CRTAC1 PE=1 SV=2	71.376	5.12	1.357	84.9	115.1	0.233
High	Q00534	Cyclin-dependent kinase 6 OS=Homo sapiens GN=CDK6 PE=1 SV=1	36.915	6.46	1.357	84.9	115.1	1.081
High	Q9H814	Phosphorylated adapter RNA export protein OS=Homo sapiens GN=PHAX PE=1 SV=1	44.375	5.4	1.356	84.9	115.1	0.73
High	Q9NX58	Cell growth-regulating nucleolar protein OS=Homo sapiens GN=LYAR PE=1 SV=2	43.588	9.54	1.356	84.9	115.1	0.931
High	Q9NT22	EMILIN-3 OS=Homo sapiens GN=EMILIN3 PE=2 SV=2	82.596	7.72	1.355	84.9	115.1	0.091
High	P21266	Glutathione S-transferase Mu 3 OS=Homo sapiens GN=GSTM3 PE=1 SV=3	26.542	5.54	1.355	84.9	115.1	87.587
High	Q8N118	Cytochrome P450 4X1 OS=Homo sapiens GN=CYP4X1 PE=2 SV=1	58.837	8.48	1.354	84.9	115.1	1.512
High	A0A0G2JJQ8	HLA class II histocompatibility antigen, DR beta 4 chain OS=Homo sapiens GN=HLA-DRB4 PE=1 SV=1	29.952	7.33	1.354	84.9	115.1	1.054
High	P08493-2	Isoform 2 of Matrix Gla protein OS=Homo sapiens GN=MGP	15.316	9.32	1.354	85	115	4.179
High	P21333	Filamin-A OS=Homo sapiens GN=FLNA PE=1 SV=4	280.564	6.06	1.353	85	115	40.536
High	Q92889	DNA repair endonuclease XPF OS=Homo sapiens GN=ERCC4 PE=1 SV=3	104.42	6.93	1.353	85	115	0.334
High	Q9Y676	28S ribosomal protein S18b, mitochondrial OS=Homo sapiens GN=MRPS18B PE=1 SV=1	29.377	9.38	1.352	85	115	1.929
High	Q9NRW4-2	Isoform 2 of Dual specificity protein phosphatase 22 OS=Homo sapiens GN=DUSP22	23.254	7.5	1.35	85.1	114.9	0.638
High	O15037	Protein KHNYN OS=Homo sapiens GN=KHNYN PE=1 SV=3	74.487	7.02	1.35	85.1	114.9	0.155
High	P61513	60S ribosomal protein L37a OS=Homo sapiens GN=RPL37A PE=1 SV=2	10.268	10.43	1.349	85.1	114.9	3.642
High	M0R2A0	ER membrane protein complex subunit 10 OS=Homo sapiens GN=EMC10 PE=1 SV=1	38.95	6.9	1.349	85.1	114.9	0.311
High	P08729	Keratin, type II cytoskeletal 7 OS=Homo sapiens GN=KRT7 PE=1 SV=5	51.354	5.48	1.349	85.1	114.9	2.06
High	P05107	Integrin beta-2 OS=Homo sapiens GN=ITGB2 PE=1 SV=2	84.726	6.95	1.348	85.2	114.8	2.393
High	A0A087WWS1	THO complex subunit 1 OS=Homo sapiens GN=THOC1 PE=1 SV=1	75.605	4.98	1.348	85.2	114.8	0.658
High	Q9NXN4	Ganglioside-induced differentiation-associated protein 2 OS=Homo sapiens GN=GDAP2 PE=1 SV=1	56.189	5.74	1.348	85.2	114.8	0.269
High	B1ALM5	Transmembrane protein 9 OS=Homo sapiens GN=TMEM9 PE=1 SV=1	20.945	6.65	1.348	85.2	114.8	1.154
High	A0A0A0MR85	Glutathione S-transferase Mu 4 OS=Homo sapiens GN=GSTM4 PE=1 SV=1	25.547	5.9	1.347	85.2	114.8	20.544
High	O75914-3	Isoform 3 of Serine/threonine-protein kinase PAK 3 OS=Homo sapiens GN=PAK3	64.49	5.53	1.346	85.2	114.8	3.52
High	O15344	E3 ubiquitin-protein ligase Midline-1 OS=Homo sapiens GN=MID1 PE=1 SV=1	75.203	6.8	1.346	85.3	114.7	2.529
High	O94885	SAM and SH3 domain-containing protein 1 OS=Homo sapiens GN=SASH1 PE=1 SV=3	136.568	6.09	1.346	85.3	114.7	0.143
High	Q9BXR0	Queuine tRNA-ribosyltransferase catalytic subunit 1 OS=Homo sapiens GN=QTRT1 PE=1 SV=3	44.019	7.23	1.346	85.3	114.7	0.551
High	Q53LP3	Ankyrin repeat domain-containing protein SOWAHC OS=Homo sapiens GN=SOWAHC PE=1 SV=1	55.638	7.03	1.346	85.3	114.7	0.562
High	Q9UK45	U6 snRNA-associated Sm-like protein LSm7 OS=Homo sapiens GN=LSM7 PE=1 SV=1	11.595	5.27	1.345	85.3	114.7	6.197
High	O94929	Actin-binding LIM protein 3 OS=Homo sapiens GN=ABLIM3 PE=1 SV=3	77.752	8.54	1.344	85.3	114.7	0.342
High	O76027	Annexin A9 OS=Homo sapiens GN=ANXA9 PE=1 SV=3	38.34	5.77	1.344	85.3	114.7	0.334
High	Q6JBY9	CapZ-interacting protein OS=Homo sapiens GN=RCSD1 PE=1 SV=1	44.477	5.4	1.343	85.4	114.6	3.489
High	Q12830	Nucleosome-remodeling factor subunit BPTF OS=Homo sapiens GN=BPTF PE=1 SV=3	338.054	6.54	1.343	85.4	114.6	0.165
High	P04083	Annexin A1 OS=Homo sapiens GN=ANXA1 PE=1 SV=2	38.69	7.02	1.343	85.4	114.6	110.588
High	O75475	PC4 and SFRS1-interacting protein OS=Homo sapiens GN=PSIP1 PE=1 SV=1	60.067	9.13	1.342	85.4	114.6	4.043
High	Q02543	60S ribosomal protein L18a OS=Homo sapiens GN=RPL18A PE=1 SV=2	20.749	10.71	1.342	85.4	114.6	10.788
High	Q9NQE9	Histidine triad nucleotide-binding protein 3 OS=Homo sapiens GN=HINT3 PE=1 SV=1	20.348	6.6	1.341	85.4	114.6	2.981
High	Q6ZUX7	Lipoma HMGIC fusion partner-like 2 protein OS=Homo sapiens GN=LHFPL2 PE=2 SV=2	24.469	6.49	1.341	85.4	114.6	1.683
High	Q86WN1	F-BAR and double SH3 domains protein 1 OS=Homo sapiens GN=FCHSD1 PE=1 SV=1	76.895	5.34	1.341	85.4	114.6	0.283
High	Q8WYP3-2	Isoform 2 of Ras and Rab interactor 2 OS=Homo sapiens GN=RIN2	105.546	6.58	1.34	85.5	114.5	0.094
High	E5RK69	Annexin OS=Homo sapiens GN=ANXA6 PE=1 SV=1	51.744	6.05	1.339	85.5	114.5	57.171
High	Q76FK4	Nucleolar protein 8 OS=Homo sapiens GN=NOL8 PE=1 SV=1	131.535	7.09	1.338	85.5	114.5	0.243
High	P07099	Epoxide hydrolase 1 OS=Homo sapiens GN=EPHX1 PE=1 SV=1	52.915	7.25	1.337	85.6	114.4	23.245
High	P98082	Disabled homolog 2 OS=Homo sapiens GN=DAB2 PE=1 SV=3	82.397	5.53	1.337	85.6	114.4	5.391
High	O75084	Frizzled-7 OS=Homo sapiens GN=FZD7 PE=1 SV=2	63.578	7.81	1.337	85.6	114.4	0.468
High	Q7Z5R6	Amyloid beta A4 precursor protein-binding family B member 1-interacting protein OS=Homo sapiens GN=APBB1IP PE=1 SV=1	73.137	5.59	1.337	85.6	114.4	1.154
High	P07585	Decorin OS=Homo sapiens GN=DCN PE=1 SV=1	39.722	8.54	1.336	85.6	114.4	20.544
High	Q9UMX3	Bcl-2-related ovarian killer protein OS=Homo sapiens GN=BOK PE=1 SV=1	23.265	9.11	1.335	85.6	114.4	0.359
High	P11215-2	Isoform 2 of Integrin alpha-M OS=Homo sapiens GN=ITGAM	127.227	7.23	1.335	85.7	114.3	2.691
High	Q9H4A6	Golgi phosphoprotein 3 OS=Homo sapiens GN=GOLPH3 PE=1 SV=1	33.79	6.44	1.335	85.7	114.3	3.642
High	Q12965	Unconventional myosin-Ie OS=Homo sapiens GN=MYO1E PE=1 SV=2	126.982	8.92	1.334	85.7	114.3	0.988
High	P54821	Paired mesoderm homeobox protein 1 OS=Homo sapiens GN=PRRX1 PE=1 SV=2	27.28	9.47	1.334	85.7	114.3	1.894
High	P50914	60S ribosomal protein L14 OS=Homo sapiens GN=RPL14 PE=1 SV=4	23.417	10.93	1.333	85.7	114.3	4.623
High	P49458	Signal recognition particle 9 kDa protein OS=Homo sapiens GN=SRP9 PE=1 SV=2	10.105	7.97	1.333	85.7	114.3	12.895
High	P42773	Cyclin-dependent kinase 4 inhibitor C OS=Homo sapiens GN=CDKN2C PE=1 SV=1	18.116	6.52	1.333	85.7	114.3	3.329
High	P84103	Serine/arginine-rich splicing factor 3 OS=Homo sapiens GN=SRSF3 PE=1 SV=1	19.318	11.65	1.332	85.8	114.2	24.119
High	O15375	Monocarboxylate transporter 6 OS=Homo sapiens GN=SLC16A5 PE=2 SV=1	54.957	8.22	1.33	85.8	114.2	0.389
High	Q9H1E3	Nuclear ubiquitous casein and cyclin-dependent kinase substrate 1 OS=Homo sapiens GN=NUCKS1 PE=1 SV=1	27.28	5.08	1.33	85.8	114.2	7.254
High	A8K878	Mesencephalic astrocyte-derived neurotrophic factor OS=Homo sapiens GN=MANF PE=1 SV=1	21.13	8.92	1.329	85.9	114.1	18.953
High	Q01740	Dimethylaniline monooxygenase [N-oxide-forming] 1 OS=Homo sapiens GN=FMO1 PE=2 SV=3	60.272	7.2	1.328	85.9	114.1	5.31
High	Q96BW5	Phosphotriesterase-related protein OS=Homo sapiens GN=PTER PE=1 SV=1	38.993	6.52	1.328	85.9	114.1	2.481
High	Q8N960	Centrosomal protein of 120 kDa OS=Homo sapiens GN=CEP120 PE=1 SV=2	112.57	6.25	1.327	85.9	114.1	0.215
High	F8WB74	Protein SELENOW OS=Homo sapiens GN=SELENOW PE=1 SV=1	9.452	9.07	1.327	85.9	114.1	1.683
High	Q6ZTI6	Filamin-interacting protein FAM101A OS=Homo sapiens GN=FAM101A PE=1 SV=3	23.595	8.48	1.327	85.9	114.1	3.642
High	O15427	Monocarboxylate transporter 4 OS=Homo sapiens GN=SLC16A3 PE=1 SV=1	49.437	7.96	1.326	86	114	0.468
High	Q12933-2	Isoform 2 of TNF receptor-associated factor 2 OS=Homo sapiens GN=TRAF2	61.343	7.21	1.326	86	114	0.212
High	P27695	DNA-(apurinic or apyrimidinic site) lyase OS=Homo sapiens GN=APEX1 PE=1 SV=2	35.532	8.12	1.325	86	114	34.938
High	P08603	Complement factor H OS=Homo sapiens GN=CFH PE=1 SV=4	139.005	6.61	1.325	86	114	5.7
High	P56277	Cx9C motif-containing protein 4 OS=Homo sapiens GN=CMC4 PE=1 SV=1	7.742	8.18	1.324	86.1	113.9	3.642
High	H0YNJ6	GMP reductase OS=Homo sapiens GN=GMPR2 PE=1 SV=1	46.908	8.51	1.324	86.1	113.9	3.262
High	Q9H0K1	Serine/threonine-protein kinase SIK2 OS=Homo sapiens GN=SIK2 PE=1 SV=1	103.849	6.02	1.324	86.1	113.9	0.379
High	Q02487	Desmocollin-2 OS=Homo sapiens GN=DSC2 PE=1 SV=1	99.899	5.34	1.324	86.1	113.9	0.585
High	O76071	Probable cytosolic iron-sulfur protein assembly protein CIAO1 OS=Homo sapiens GN=CIAO1 PE=1 SV=1	37.816	4.97	1.323	86.1	113.9	0.896
High	P07951	Tropomyosin beta chain OS=Homo sapiens GN=TPM2 PE=1 SV=1	32.831	4.7	1.323	86.1	113.9	109.53
High	O14618	Copper chaperone for superoxide dismutase OS=Homo sapiens GN=CCS PE=1 SV=1	29.022	5.58	1.323	86.1	113.9	3.87
High	E5RIM7	Copper transport protein ATOX1 OS=Homo sapiens GN=ATOX1 PE=1 SV=1	7.869	7.24	1.322	86.1	113.9	24.119
High	P13727	Bone marrow proteoglycan OS=Homo sapiens GN=PRG2 PE=1 SV=2	25.189	6.76	1.322	86.1	113.9	0.359
High	Q9H694	Protein bicaudal C homolog 1 OS=Homo sapiens GN=BICC1 PE=1 SV=2	104.778	8.54	1.322	86.1	113.9	0.616
High	G3V5Z7	Proteasome subunit alpha type OS=Homo sapiens GN=PSMA6 PE=1 SV=1	28.129	6.76	1.322	86.1	113.9	20.544
High	F5GY05	Constitutive coactivator of peroxisome proliferator-activated receptor gamma OS=Homo sapiens GN=FAM120B PE=1 SV=1	106.048	5.87	1.322	86.1	113.9	0.814
High	O75367	Core histone macro-H2A.1 OS=Homo sapiens GN=H2AFY PE=1 SV=4	39.592	9.79	1.322	86.1	113.9	41.813
High	P59665	Neutrophil defensin 1 OS=Homo sapiens GN=DEFA1 PE=1 SV=1	10.194	6.99	1.321	86.2	113.8	1.154
High	P07203	Glutathione peroxidase 1 OS=Homo sapiens GN=GPX1 PE=1 SV=4	22.075	6.55	1.32	86.2	113.8	81.54
High	P43405	Tyrosine-protein kinase SYK OS=Homo sapiens GN=SYK PE=1 SV=1	72.02	8.25	1.32	86.2	113.8	0.828
High	P02786	Transferrin receptor protein 1 OS=Homo sapiens GN=TFRC PE=1 SV=2	84.818	6.61	1.32	86.2	113.8	1.825
High	Q8WYL5	Protein phosphatase Slingshot homolog 1 OS=Homo sapiens GN=SSH1 PE=1 SV=2	115.439	6.25	1.319	86.2	113.8	0.129
High	P84157	Matrix-remodeling-associated protein 7 OS=Homo sapiens GN=MXRA7 PE=1 SV=1	21.452	4.26	1.318	86.3	113.7	12.895
High	Q9NY47	Voltage-dependent calcium channel subunit alpha-2/delta-2 OS=Homo sapiens GN=CACNA2D2 PE=1 SV=2	129.735	5.8	1.318	86.3	113.7	1.294
High	Q8NEW0	Zinc transporter 7 OS=Homo sapiens GN=SLC30A7 PE=2 SV=1	41.599	6.95	1.317	86.3	113.7	0.292
High	Q5VY43	Platelet endothelial aggregation receptor 1 OS=Homo sapiens GN=PEAR1 PE=1 SV=1	110.591	6.81	1.317	86.3	113.7	0.324
High	H0YIV9	Uncharacterized protein (Fragment) OS=Homo sapiens PE=3 SV=1	18.704	5.73	1.317	86.3	113.7	0.995
High	P62879	Guanine nucleotide-binding protein G(I)/G(S)/G(T) subunit beta-2 OS=Homo sapiens GN=GNB2 PE=1 SV=3	37.307	6	1.317	86.3	113.7	30.623
High	P62979	Ubiquitin-40S ribosomal protein S27a OS=Homo sapiens GN=RPS27A PE=1 SV=2	17.953	9.64	1.317	86.3	113.7	14.199
High	Q96KG9	N-terminal kinase-like protein OS=Homo sapiens GN=SCYL1 PE=1 SV=1	89.575	6.3	1.316	86.4	113.6	2.529
High	Q9BW85	Coiled-coil domain-containing protein 94 OS=Homo sapiens GN=CCDC94 PE=1 SV=1	37.063	5.92	1.316	86.4	113.6	0.719
High	Q8NI60	Atypical kinase COQ8A, mitochondrial OS=Homo sapiens GN=COQ8A PE=1 SV=1	71.904	6.99	1.316	86.4	113.6	0.25
High	P35580-3	Isoform 3 of Myosin-10 OS=Homo sapiens GN=MYH10	231.226	5.53	1.315	86.4	113.6	32.066
High	Q09028	Histone-binding protein RBBP4 OS=Homo sapiens GN=RBBP4 PE=1 SV=3	47.626	4.89	1.315	86.4	113.6	6.079
High	O60279	Sushi domain-containing protein 5 OS=Homo sapiens GN=SUSD5 PE=1 SV=3	67.978	4.91	1.315	86.4	113.6	0.166
High	Q96EB6	NAD-dependent protein deacetylase sirtuin-1 OS=Homo sapiens GN=SIRT1 PE=1 SV=2	81.63	4.67	1.314	86.4	113.6	0.184
High	P49419-2	Isoform 2 of Alpha-aminoadipic semialdehyde dehydrogenase OS=Homo sapiens GN=ALDH7A1	55.331	6.86	1.314	86.4	113.6	238.503
High	Q96DX4	RING finger and SPRY domain-containing protein 1 OS=Homo sapiens GN=RSPRY1 PE=1 SV=1	64.139	5.57	1.314	86.4	113.6	0.155
High	E9PMS6	LIM domain only protein 7 OS=Homo sapiens GN=LMO7 PE=1 SV=1	145.334	7.3	1.312	86.5	113.5	2.248
High	Q9Y3Z3	Deoxynucleoside triphosphate triphosphohydrolase SAMHD1 OS=Homo sapiens GN=SAMHD1 PE=1 SV=2	72.155	7.14	1.312	86.5	113.5	19.753
High	P16402	Histone H1.3 OS=Homo sapiens GN=HIST1H1D PE=1 SV=2	22.336	11.02	1.312	86.5	113.5	13.251
High	P63220	40S ribosomal protein S21 OS=Homo sapiens GN=RPS21 PE=1 SV=1	9.106	8.5	1.311	86.5	113.5	12.895
High	P14859-6	Isoform 6 of POU domain, class 2, transcription factor 1 OS=Homo sapiens GN=POU2F1	78.487	6.11	1.311	86.5	113.5	0.638
High	P15927-3	Isoform 3 of Replication protein A 32 kDa subunit OS=Homo sapiens GN=RPA2	38.786	8.94	1.311	86.5	113.5	1.404
High	K7ELE3	Amino-terminal enhancer of split (Fragment) OS=Homo sapiens GN=AES PE=1 SV=1	28.657	10.46	1.31	86.6	113.4	0.274
High	Q9UNZ5	Leydig cell tumor 10 kDa protein homolog OS=Homo sapiens GN=C19orf53 PE=1 SV=1	10.57	11.55	1.31	86.6	113.4	1.371
High	O00400	Acetyl-coenzyme A transporter 1 OS=Homo sapiens GN=SLC33A1 PE=1 SV=1	60.87	7.33	1.31	86.6	113.4	0.743
High	Q8WUY1	Protein THEM6 OS=Homo sapiens GN=THEM6 PE=1 SV=2	23.85	9.55	1.31	86.6	113.4	2.652
High	O43402	ER membrane protein complex subunit 8 OS=Homo sapiens GN=EMC8 PE=1 SV=1	23.758	6.4	1.31	86.6	113.4	1.894
High	P17096-3	Isoform HMG-R of High mobility group protein HMG-I/HMG-Y OS=Homo sapiens GN=HMGA1	19.682	11.75	1.31	86.6	113.4	4.179
High	O00635	E3 ubiquitin-protein ligase TRIM38 OS=Homo sapiens GN=TRIM38 PE=1 SV=1	53.381	7.02	1.31	86.6	113.4	0.52
High	Q9H6K1	Uncharacterized protein C6orf106 OS=Homo sapiens GN=C6orf106 PE=1 SV=2	32.851	4.58	1.309	86.6	113.4	0.389
High	Q14643	Inositol 1,4,5-trisphosphate receptor type 1 OS=Homo sapiens GN=ITPR1 PE=1 SV=3	313.729	6.04	1.309	86.6	113.4	0.376
High	P06748	Nucleophosmin OS=Homo sapiens GN=NPM1 PE=1 SV=2	32.555	4.78	1.309	86.6	113.4	39.842
High	P13489	Ribonuclease inhibitor OS=Homo sapiens GN=RNH1 PE=1 SV=2	49.941	4.82	1.309	86.6	113.4	24.119
High	Q8NBK3	Sulfatase-modifying factor 1 OS=Homo sapiens GN=SUMF1 PE=1 SV=3	40.531	6.65	1.308	86.6	113.4	0.54
High	O14558	Heat shock protein beta-6 OS=Homo sapiens GN=HSPB6 PE=1 SV=2	17.125	6.4	1.308	86.6	113.4	4.623
High	C9JV77	Alpha-2-HS-glycoprotein OS=Homo sapiens GN=AHSG PE=1 SV=1	39.387	5.72	1.308	86.6	113.4	6.743
High	Q8IZ21-2	Isoform 2 of Phosphatase and actin regulator 4 OS=Homo sapiens GN=PHACTR4	79.081	6.73	1.308	86.7	113.3	0.174
High	Q6AZY7	Scavenger receptor class A member 3 OS=Homo sapiens GN=SCARA3 PE=1 SV=1	65.096	6.54	1.308	86.7	113.3	0.401
High	E9PLM6	Midkine OS=Homo sapiens GN=MDK PE=1 SV=1	16.915	9.91	1.307	86.7	113.3	1.848
High	H7BXP1	NF-kappa-B inhibitor-interacting Ras-like protein 2 OS=Homo sapiens GN=NKIRAS2 PE=1 SV=1	25.708	8.44	1.307	86.7	113.3	0.848
High	P28062	Proteasome subunit beta type-8 OS=Homo sapiens GN=PSMB8 PE=1 SV=3	30.335	7.43	1.307	86.7	113.3	3.084
High	Q5SU54	HLA class II histocompatibility antigen, DQ beta 1 chain OS=Homo sapiens GN=HLA-DQB1 PE=1 SV=1	30.474	7.85	1.307	86.7	113.3	0.719
High	Q9H0U6	39S ribosomal protein L18, mitochondrial OS=Homo sapiens GN=MRPL18 PE=1 SV=1	20.564	9.54	1.306	86.7	113.3	0.585
High	P60174	Triosephosphate isomerase OS=Homo sapiens GN=TPI1 PE=1 SV=3	30.772	5.92	1.306	86.7	113.3	126.427
High	Q04771	Activin receptor type-1 OS=Homo sapiens GN=ACVR1 PE=1 SV=1	57.116	7.33	1.306	86.7	113.3	0.52
High	Q8N4L2	Type 2 phosphatidylinositol 4,5-bisphosphate 4-phosphatase OS=Homo sapiens GN=TMEM55A PE=1 SV=1	28.062	8.68	1.306	86.7	113.3	0.719
High	P20962	Parathymosin OS=Homo sapiens GN=PTMS PE=1 SV=2	11.523	4.16	1.305	86.8	113.2	99
High	Q9NVR2	Integrator complex subunit 10 OS=Homo sapiens GN=INTS10 PE=1 SV=2	82.183	7.44	1.304	86.8	113.2	0.151
High	P63208	S-phase kinase-associated protein 1 OS=Homo sapiens GN=SKP1 PE=1 SV=2	18.646	4.54	1.304	86.8	113.2	30.623
High	Q14667	Protein KIAA0100 OS=Homo sapiens GN=KIAA0100 PE=1 SV=3	253.539	7.14	1.303	86.8	113.2	0.04
High	O43865	Adenosylhomocysteinase 2 OS=Homo sapiens GN=AHCYL1 PE=1 SV=2	58.913	6.89	1.303	86.8	113.2	13.84
High	P50440-2	Isoform 2 of Glycine amidinotransferase, mitochondrial OS=Homo sapiens GN=GATM	44.854	7.06	1.303	86.8	113.2	4.995
High	Q9Y279	V-set and immunoglobulin domain-containing protein 4 OS=Homo sapiens GN=VSIG4 PE=1 SV=1	43.959	6.35	1.302	86.9	113.1	0.73
High	Q6ZNB6	NF-X1-type zinc finger protein NFXL1 OS=Homo sapiens GN=NFXL1 PE=1 SV=2	101.27	8.41	1.302	86.9	113.1	0.327
High	Q96HU8	GTP-binding protein Di-Ras2 OS=Homo sapiens GN=DIRAS2 PE=1 SV=1	22.471	8.76	1.302	86.9	113.1	1.929
High	Q5TA45	Integrator complex subunit 11 OS=Homo sapiens GN=CPSF3L PE=1 SV=2	67.619	8.06	1.302	86.9	113.1	0.283
High	Q8NFI3	Cytosolic endo-beta-N-acetylglucosaminidase OS=Homo sapiens GN=ENGASE PE=1 SV=1	83.933	6.79	1.301	86.9	113.1	0.359
High	Q96CS3	FAS-associated factor 2 OS=Homo sapiens GN=FAF2 PE=1 SV=2	52.591	5.62	1.301	86.9	113.1	7.432
High	Q99808-2	Isoform 2 of Equilibrative nucleoside transporter 1 OS=Homo sapiens GN=SLC29A1	58.925	8.15	1.301	86.9	113.1	0.468
High	O43586	Proline-serine-threonine phosphatase-interacting protein 1 OS=Homo sapiens GN=PSTPIP1 PE=1 SV=1	47.562	5.45	1.301	86.9	113.1	0.407
High	P49116-2	Isoform 2 of Nuclear receptor subfamily 2 group C member 2 OS=Homo sapiens GN=NR2C2	67.302	6.28	1.301	86.9	113.1	0.292
High	Q96SW2	Protein cereblon OS=Homo sapiens GN=CRBN PE=1 SV=1	50.513	5.63	1.301	86.9	113.1	1.754
High	P12314	High affinity immunoglobulin gamma Fc receptor I OS=Homo sapiens GN=FCGR1A PE=1 SV=2	42.605	7.97	1.3	86.9	113.1	1.637
High	O43719	HIV Tat-specific factor 1 OS=Homo sapiens GN=HTATSF1 PE=1 SV=1	85.801	4.4	1.3	86.9	113.1	1.807
High	P18074	TFIIH basal transcription factor complex helicase XPD subunit OS=Homo sapiens GN=ERCC2 PE=1 SV=1	86.854	7.15	1.3	87	113	0.278
High	Q96PU4	E3 ubiquitin-protein ligase UHRF2 OS=Homo sapiens GN=UHRF2 PE=1 SV=1	89.928	8.21	1.3	87	113	0.554
High	O15145	Actin-related protein 2/3 complex subunit 3 OS=Homo sapiens GN=ARPC3 PE=1 SV=3	20.533	8.59	1.3	87	113	2.831
High	P78345	Ribonuclease P protein subunit p38 OS=Homo sapiens GN=RPP38 PE=1 SV=2	31.815	9.92	1.299	87	113	0.624
High	Q9UBS8	E3 ubiquitin-protein ligase RNF14 OS=Homo sapiens GN=RNF14 PE=1 SV=1	53.802	4.75	1.298	87	113	1.154
High	Q8TD26	Chromodomain-helicase-DNA-binding protein 6 OS=Homo sapiens GN=CHD6 PE=1 SV=4	305.22	6.27	1.298	87	113	0.047
High	Q9UNX3	60S ribosomal protein L26-like 1 OS=Homo sapiens GN=RPL26L1 PE=1 SV=1	17.246	10.55	1.298	87	113	9
High	P78536	Disintegrin and metalloproteinase domain-containing protein 17 OS=Homo sapiens GN=ADAM17 PE=1 SV=1	92.961	5.76	1.298	87	113	0.348
High	O95926	Pre-mRNA-splicing factor SYF2 OS=Homo sapiens GN=SYF2 PE=1 SV=1	28.705	8.4	1.298	87	113	0.701
High	A0A0B4J220	Chromosome 11 open reading frame 48, isoform CRA_c OS=Homo sapiens GN=C11orf98 PE=1 SV=1	14.225	11.53	1.297	87.1	112.9	0.778
High	Q9NWQ8	Phosphoprotein associated with glycosphingolipid-enriched microdomains 1 OS=Homo sapiens GN=PAG1 PE=1 SV=2	46.951	4.65	1.297	87.1	112.9	0.438
High	P0C0S5	Histone H2A.Z OS=Homo sapiens GN=H2AFZ PE=1 SV=2	13.545	10.58	1.297	87.1	112.9	145.78
High	O95685	Protein phosphatase 1 regulatory subunit 3D OS=Homo sapiens GN=PPP1R3D PE=1 SV=1	32.538	8.07	1.297	87.1	112.9	1.154
High	Q9NUU6	Inactive ubiquitin thioesterase FAM105A OS=Homo sapiens GN=FAM105A PE=2 SV=1	42.169	9.29	1.296	87.1	112.9	0.995
High	Q5H9L2	Transcription elongation factor A protein-like 5 OS=Homo sapiens GN=TCEAL5 PE=1 SV=1	23.293	4.81	1.296	87.1	112.9	1.929
High	Q96EV2	RNA-binding protein 33 OS=Homo sapiens GN=RBM33 PE=1 SV=3	129.906	6.93	1.296	87.1	112.9	0.158
High	Q15147-4	Isoform 3 of 1-phosphatidylinositol 4,5-bisphosphate phosphodiesterase beta-4 OS=Homo sapiens GN=PLCB4	136.02	6.81	1.296	87.1	112.9	0.309
High	P50222	Homeobox protein MOX-2 OS=Homo sapiens GN=MEOX2 PE=1 SV=2	33.573	8	1.296	87.1	112.9	0.389
High	Q99880	Histone H2B type 1-L OS=Homo sapiens GN=HIST1H2BL PE=1 SV=3	13.944	10.32	1.295	87.1	112.9	34.112
High	Q9H6Y2	WD repeat-containing protein 55 OS=Homo sapiens GN=WDR55 PE=1 SV=2	42.044	4.92	1.295	87.2	112.8	0.233
High	Q9Y2D5-6	Isoform 4 of A-kinase anchor protein 2 OS=Homo sapiens GN=AKAP2	120.557	5.05	1.294	87.2	112.8	3.047
High	P31949	Protein S100-A11 OS=Homo sapiens GN=S100A11 PE=1 SV=2	11.733	7.12	1.294	87.2	112.8	50.795
High	O60447-2	Isoform 2 of Ecotropic viral integration site 5 protein homolog OS=Homo sapiens GN=EVI5	94.074	6.05	1.294	87.2	112.8	0.265
High	P62805	Histone H4 OS=Homo sapiens GN=HIST1H4A PE=1 SV=2	11.36	11.36	1.293	87.2	112.8	463.159
High	Q5STX8	Allograft inflammatory factor 1 (Fragment) OS=Homo sapiens GN=AIF1 PE=1 SV=1	18.026	7.24	1.293	87.2	112.8	7.377
High	Q8TD19	Serine/threonine-protein kinase Nek9 OS=Homo sapiens GN=NEK9 PE=1 SV=2	107.1	5.74	1.293	87.2	112.8	4.147
High	Q9NQ89	Protein C12orf4 OS=Homo sapiens GN=C12orf4 PE=2 SV=1	63.76	6.37	1.293	87.2	112.8	0.311
High	Q6NXR4	TELO2-interacting protein 2 OS=Homo sapiens GN=TTI2 PE=1 SV=1	56.879	7.09	1.292	87.2	112.8	0.166
High	Q96S19	UPF0585 protein C16orf13 OS=Homo sapiens GN=C16orf13 PE=1 SV=2	22.564	7.83	1.292	87.2	112.8	1.512
High	Q99497	Protein deglycase DJ-1 OS=Homo sapiens GN=PARK7 PE=1 SV=2	19.878	6.79	1.292	87.2	112.8	241.446
High	O43513	Mediator of RNA polymerase II transcription subunit 7 OS=Homo sapiens GN=MED7 PE=1 SV=1	27.228	5.78	1.292	87.3	112.7	0.389
High	Q14195-2	Isoform LCRMP-4 of Dihydropyrimidinase-related protein 3 OS=Homo sapiens GN=DPYSL3	73.865	6.35	1.292	87.3	112.7	58.566
High	Q9UHN6	Transmembrane protein 2 OS=Homo sapiens GN=TMEM2 PE=1 SV=1	154.276	8.15	1.292	87.3	112.7	0.053
High	P62873	Guanine nucleotide-binding protein G(I)/G(S)/G(T) subunit beta-1 OS=Homo sapiens GN=GNB1 PE=1 SV=3	37.353	6	1.291	87.3	112.7	53.117
High	Q01433	AMP deaminase 2 OS=Homo sapiens GN=AMPD2 PE=1 SV=2	100.624	6.93	1.291	87.3	112.7	2.631
High	Q9NX24	H/ACA ribonucleoprotein complex subunit 2 OS=Homo sapiens GN=NHP2 PE=1 SV=1	17.19	8.22	1.291	87.3	112.7	9
High	A0A087WZT3	BolA-like protein 2 OS=Homo sapiens GN=BOLA2 PE=1 SV=2	16.922	8.19	1.291	87.3	112.7	1.848
High	Q96ES7	SAGA-associated factor 29 OS=Homo sapiens GN=SGF29 PE=1 SV=1	33.217	8.1	1.291	87.3	112.7	0.468
High	Q7Z5H3-2	Isoform 2 of Rho GTPase-activating protein 22 OS=Homo sapiens GN=ARHGAP22	78.448	8.28	1.291	87.3	112.7	0.119
High	Q9H6X2	Anthrax toxin receptor 1 OS=Homo sapiens GN=ANTXR1 PE=1 SV=2	62.749	7.61	1.29	87.3	112.7	1.154
High	P27658	Collagen alpha-1(VIII) chain OS=Homo sapiens GN=COL8A1 PE=1 SV=2	73.317	9.61	1.29	87.3	112.7	0.682
High	Q53EL6	Programmed cell death protein 4 OS=Homo sapiens GN=PDCD4 PE=1 SV=2	51.703	5.21	1.29	87.4	112.6	4.995
High	Q6P589	Tumor necrosis factor alpha-induced protein 8-like protein 2 OS=Homo sapiens GN=TNFAIP8L2 PE=1 SV=1	20.543	8.44	1.289	87.4	112.6	1.31
High	Q9BRR6	ADP-dependent glucokinase OS=Homo sapiens GN=ADPGK PE=1 SV=1	54.055	6.2	1.289	87.4	112.6	0.233
High	Q96IZ0	PRKC apoptosis WT1 regulator protein OS=Homo sapiens GN=PAWR PE=1 SV=1	36.545	5.41	1.289	87.4	112.6	6.356
High	Q14061	Cytochrome c oxidase copper chaperone OS=Homo sapiens GN=COX17 PE=1 SV=2	6.91	7.24	1.289	87.4	112.6	4.623
High	Q9UIS9-12	Isoform 12 of Methyl-CpG-binding domain protein 1 OS=Homo sapiens GN=MBD1	72.079	8.78	1.288	87.4	112.6	0.501
High	Q16775	Hydroxyacylglutathione hydrolase, mitochondrial OS=Homo sapiens GN=HAGH PE=1 SV=2	33.784	8.12	1.288	87.4	112.6	10.288
High	Q5BJF6	Outer dense fiber protein 2 OS=Homo sapiens GN=ODF2 PE=1 SV=1	95.342	7.62	1.288	87.4	112.6	0.468
High	P46952	3-hydroxyanthranilate 3,4-dioxygenase OS=Homo sapiens GN=HAAO PE=1 SV=2	32.536	5.88	1.288	87.4	112.6	17.957
High	P62314	Small nuclear ribonucleoprotein Sm D1 OS=Homo sapiens GN=SNRPD1 PE=1 SV=1	13.273	11.56	1.288	87.4	112.6	14.849
High	Q4VCS5	Angiomotin OS=Homo sapiens GN=AMOT PE=1 SV=1	118.013	7.64	1.288	87.4	112.6	0.334
High	Q9H492-2	Isoform 2 of Microtubule-associated proteins 1A/1B light chain 3A OS=Homo sapiens GN=MAP1LC3A	14.483	7.99	1.288	87.4	112.6	3.642
High	P53803	DNA-directed RNA polymerases I, II, and III subunit RPABC4 OS=Homo sapiens GN=POLR2K PE=1 SV=1	6.999	9.06	1.288	87.4	112.6	20.544
High	Q9Y692	Glucocorticoid modulatory element-binding protein 1 OS=Homo sapiens GN=GMEB1 PE=1 SV=2	62.552	4.83	1.287	87.5	112.5	0.492
High	P68366	Tubulin alpha-4A chain OS=Homo sapiens GN=TUBA4A PE=1 SV=1	49.892	5.06	1.287	87.5	112.5	463.159
High	O75391	Sperm-associated antigen 7 OS=Homo sapiens GN=SPAG7 PE=1 SV=2	26.018	7.91	1.287	87.5	112.5	0.931
High	Q9GZP0	Platelet-derived growth factor D OS=Homo sapiens GN=PDGFD PE=1 SV=1	42.821	7.97	1.287	87.5	112.5	0.222
High	Q16666	Gamma-interferon-inducible protein 16 OS=Homo sapiens GN=IFI16 PE=1 SV=3	88.199	9.28	1.286	87.5	112.5	2.907
High	Q13795	ADP-ribosylation factor-related protein 1 OS=Homo sapiens GN=ARFRP1 PE=1 SV=1	22.599	7.56	1.286	87.5	112.5	1.894
High	Q96SK2	Transmembrane protein 209 OS=Homo sapiens GN=TMEM209 PE=1 SV=2	62.881	8.63	1.286	87.5	112.5	0.259
High	H7C2N1	Prothymosin alpha (Fragment) OS=Homo sapiens GN=PTMA PE=1 SV=1	15.848	4.23	1.286	87.5	112.5	9
High	P40261	Nicotinamide N-methyltransferase OS=Homo sapiens GN=NNMT PE=1 SV=1	29.555	5.74	1.286	87.5	112.5	2.455
High	Q02952	A-kinase anchor protein 12 OS=Homo sapiens GN=AKAP12 PE=1 SV=4	191.367	4.41	1.285	87.5	112.5	50.974
High	Q96EU7	C1GALT1-specific chaperone 1 OS=Homo sapiens GN=C1GALT1C1 PE=1 SV=1	36.358	6.84	1.285	87.5	112.5	0.259
High	Q92618	Zinc finger protein 516 OS=Homo sapiens GN=ZNF516 PE=1 SV=1	124.211	8.72	1.285	87.5	112.5	0.062
High	P50238	Cysteine-rich protein 1 OS=Homo sapiens GN=CRIP1 PE=1 SV=3	8.527	8.75	1.285	87.5	112.5	9
High	P27824-2	Isoform 2 of Calnexin OS=Homo sapiens GN=CANX	71.458	4.7	1.285	87.5	112.5	58.456
High	P52564	Dual specificity mitogen-activated protein kinase kinase 6 OS=Homo sapiens GN=MAP2K6 PE=1 SV=1	37.468	7.39	1.284	87.6	112.4	1.015
High	Q10589	Bone marrow stromal antigen 2 OS=Homo sapiens GN=BST2 PE=1 SV=1	19.756	5.6	1.284	87.6	112.4	0.874
High	Q9ULR3	Protein phosphatase 1H OS=Homo sapiens GN=PPM1H PE=1 SV=2	56.413	6.6	1.284	87.6	112.4	3.924
High	Q8IZ81	ELMO domain-containing protein 2 OS=Homo sapiens GN=ELMOD2 PE=1 SV=1	34.938	8.05	1.284	87.6	112.4	2.162
High	Q86UY8	5'-nucleotidase domain-containing protein 3 OS=Homo sapiens GN=NT5DC3 PE=1 SV=1	63.379	8.31	1.284	87.6	112.4	0.259
High	Q8ND04-2	Isoform 2 of Protein SMG8 OS=Homo sapiens GN=SMG8	113.259	7.68	1.284	87.6	112.4	0.233
High	O43166	Signal-induced proliferation-associated 1-like protein 1 OS=Homo sapiens GN=SIPA1L1 PE=1 SV=4	199.904	8.19	1.283	87.6	112.4	1.462
High	P10644	cAMP-dependent protein kinase type I-alpha regulatory subunit OS=Homo sapiens GN=PRKAR1A PE=1 SV=1	42.955	5.35	1.283	87.6	112.4	21.387
High	P07305	Histone H1.0 OS=Homo sapiens GN=H1F0 PE=1 SV=3	20.85	10.84	1.283	87.6	112.4	16.783
High	Q9UKA4	A-kinase anchor protein 11 OS=Homo sapiens GN=AKAP11 PE=1 SV=1	210.38	5.39	1.283	87.6	112.4	0.265
High	Q9UL63	Muskelin OS=Homo sapiens GN=MKLN1 PE=1 SV=2	84.713	6.34	1.282	87.6	112.4	0.101
High	P39687	Acidic leucine-rich nuclear phosphoprotein 32 family member A OS=Homo sapiens GN=ANP32A PE=1 SV=1	28.568	4.09	1.282	87.7	112.3	80.113
High	Q13576	Ras GTPase-activating-like protein IQGAP2 OS=Homo sapiens GN=IQGAP2 PE=1 SV=4	180.465	5.64	1.282	87.7	112.3	3.074
High	P09429	High mobility group protein B1 OS=Homo sapiens GN=HMGB1 PE=1 SV=3	24.878	5.74	1.281	87.7	112.3	150.991
High	Q9Y2V2	Calcium-regulated heat-stable protein 1 OS=Homo sapiens GN=CARHSP1 PE=1 SV=2	15.882	8.21	1.281	87.7	112.3	4.995
High	A6NC48	ADP-ribosyl cyclase/cyclic ADP-ribose hydrolase 2 OS=Homo sapiens GN=BST1 PE=1 SV=1	37.458	7.97	1.281	87.7	112.3	1.683
High	P86790	Vacuolar fusion protein CCZ1 homolog B OS=Homo sapiens GN=CCZ1B PE=1 SV=1	55.83	6.48	1.281	87.7	112.3	0.931
High	F8VTQ9	Transmembrane and TPR repeat-containing protein 1 OS=Homo sapiens GN=TMTC1 PE=1 SV=1	106.049	9.03	1.28	87.7	112.3	0.448
High	O94992	Protein HEXIM1 OS=Homo sapiens GN=HEXIM1 PE=1 SV=1	40.598	4.89	1.28	87.7	112.3	1.448
High	P49407	Beta-arrestin-1 OS=Homo sapiens GN=ARRB1 PE=1 SV=2	47.036	6.2	1.28	87.7	112.3	10.103
High	Q86UU0	B-cell CLL/lymphoma 9-like protein OS=Homo sapiens GN=BCL9L PE=1 SV=1	157.027	8.63	1.28	87.7	112.3	0.198
High	A0A024R0K5	Carcinoembryonic antigen-related cell adhesion molecule 5 OS=Homo sapiens GN=CEACAM5 PE=1 SV=1	76.748	5.69	1.279	87.7	112.3	0.407
High	Q969U7	Proteasome assembly chaperone 2 OS=Homo sapiens GN=PSMG2 PE=1 SV=1	29.377	6.98	1.279	87.7	112.3	0.719
High	P04839	Cytochrome b-245 heavy chain OS=Homo sapiens GN=CYBB PE=1 SV=2	65.294	8.63	1.279	87.8	112.2	1.848
High	Q01995	Transgelin OS=Homo sapiens GN=TAGLN PE=1 SV=4	22.596	8.84	1.279	87.8	112.2	170.907
High	P43121	Cell surface glycoprotein MUC18 OS=Homo sapiens GN=MCAM PE=1 SV=2	71.563	5.76	1.278	87.8	112.2	4.367
High	Q14699	Raftlin OS=Homo sapiens GN=RFTN1 PE=1 SV=4	63.106	5.67	1.278	87.8	112.2	0.562
High	Q14574	Desmocollin-3 OS=Homo sapiens GN=DSC3 PE=1 SV=3	99.906	6.1	1.277	87.8	112.2	0.083
High	Q9NR12	PDZ and LIM domain protein 7 OS=Homo sapiens GN=PDLIM7 PE=1 SV=1	49.813	8.41	1.277	87.8	112.2	4.736
High	Q9NW15	Anoctamin-10 OS=Homo sapiens GN=ANO10 PE=1 SV=2	76.28	7.4	1.277	87.8	112.2	2.162
High	Q9ULV4-3	Isoform 3 of Coronin-1C OS=Homo sapiens GN=CORO1C	58.91	7.75	1.277	87.8	112.2	6.943
High	Q9Y6U3	Adseverin OS=Homo sapiens GN=SCIN PE=1 SV=4	80.438	5.71	1.277	87.8	112.2	1.233
High	P63279	SUMO-conjugating enzyme UBC9 OS=Homo sapiens GN=UBE2I PE=1 SV=1	17.995	8.66	1.277	87.8	112.2	73.989
High	Q9NX94-2	Isoform 2 of WW domain binding protein 1-like OS=Homo sapiens GN=WBP1L	40.014	5.27	1.277	87.8	112.2	0.701
High	Q9H6R4	Nucleolar protein 6 OS=Homo sapiens GN=NOL6 PE=1 SV=2	127.513	7.64	1.277	87.9	112.1	0.22
High	Q9H3G5	Probable serine carboxypeptidase CPVL OS=Homo sapiens GN=CPVL PE=1 SV=2	54.129	5.62	1.276	87.9	112.1	0.701
High	Q92859	Neogenin OS=Homo sapiens GN=NEO1 PE=1 SV=2	159.917	6.54	1.276	87.9	112.1	0.105
High	P48059-3	Isoform 3 of LIM and senescent cell antigen-like-containing domain protein 1 OS=Homo sapiens GN=LIMS1	44.36	8.02	1.276	87.9	112.1	4.38
High	O15198	Mothers against decapentaplegic homolog 9 OS=Homo sapiens GN=SMAD9 PE=1 SV=1	52.46	7.77	1.275	87.9	112.1	1.61
High	Q5TFE4	5'-nucleotidase domain-containing protein 1 OS=Homo sapiens GN=NT5DC1 PE=1 SV=1	51.812	6.35	1.275	87.9	112.1	1.683
High	Q14938	Nuclear factor 1 X-type OS=Homo sapiens GN=NFIX PE=1 SV=2	55.064	8.68	1.275	87.9	112.1	2.511
High	Q9UBF6	RING-box protein 2 OS=Homo sapiens GN=RNF7 PE=1 SV=1	12.675	5.44	1.275	87.9	112.1	2.162
High	A0A0C4DGV8	Semaphorin-3B OS=Homo sapiens GN=SEMA3B PE=1 SV=1	83.639	8.91	1.275	87.9	112.1	0.207
High	Q9NWS6	Protein FAM118A OS=Homo sapiens GN=FAM118A PE=1 SV=2	40.243	6.09	1.274	87.9	112.1	0.551
High	P10746	Uroporphyrinogen-III synthase OS=Homo sapiens GN=UROS PE=1 SV=1	28.61	5.48	1.274	87.9	112.1	1.894
High	Q9Y6I9	Testis-expressed sequence 264 protein OS=Homo sapiens GN=TEX264 PE=1 SV=1	34.167	4.86	1.274	88	112	0.719
High	B1AHD1	NHP2-like protein 1 OS=Homo sapiens GN=SNU13 PE=1 SV=1	14.618	8.46	1.274	88	112	2.594
High	Q9NY15	Stabilin-1 OS=Homo sapiens GN=STAB1 PE=1 SV=3	275.3	6.49	1.274	88	112	1.231
High	P23219-5	Isoform 5 of Prostaglandin G/H synthase 1 OS=Homo sapiens GN=PTGS1	71.67	7.23	1.273	88	112	0.655
High	Q6ZMJ2	Scavenger receptor class A member 5 OS=Homo sapiens GN=SCARA5 PE=2 SV=1	53.961	7.09	1.273	88	112	7.161
High	Q9Y3U8	60S ribosomal protein L36 OS=Homo sapiens GN=RPL36 PE=1 SV=3	12.246	11.59	1.273	88	112	30.623
High	P15121	Aldose reductase OS=Homo sapiens GN=AKR1B1 PE=1 SV=3	35.83	6.98	1.273	88	112	25.827
High	Q9NP77	RNA polymerase II subunit A C-terminal domain phosphatase SSU72 OS=Homo sapiens GN=SSU72 PE=1 SV=1	22.56	5.33	1.273	88	112	1.31
High	O75155	Cullin-associated NEDD8-dissociated protein 2 OS=Homo sapiens GN=CAND2 PE=1 SV=3	135.171	5.68	1.273	88	112	0.688
High	P12111	Collagen alpha-3(VI) chain OS=Homo sapiens GN=COL6A3 PE=1 SV=5	343.457	6.68	1.273	88	112	26.384
High	P04150-3	Isoform Alpha-2 of Glucocorticoid receptor OS=Homo sapiens GN=NR3C1	85.761	6.49	1.272	88	112	0.668
High	P04156	Major prion protein OS=Homo sapiens GN=PRNP PE=1 SV=1	27.643	9	1.272	88	112	2.981
High	Q9BQQ3	Golgi reassembly-stacking protein 1 OS=Homo sapiens GN=GORASP1 PE=1 SV=3	46.454	4.5	1.272	88	112	0.668
High	Q9NW82	WD repeat-containing protein 70 OS=Homo sapiens GN=WDR70 PE=1 SV=1	73.155	6.33	1.272	88	112	0.624
High	H0YKD8	60S ribosomal protein L28 OS=Homo sapiens GN=RPL28 PE=1 SV=1	19.06	11.46	1.272	88	112	3.924
High	A6NFX8	ADP-sugar pyrophosphatase OS=Homo sapiens GN=NUDT5 PE=1 SV=1	25.879	5.19	1.272	88	112	7.377
High	P41218	Myeloid cell nuclear differentiation antigen OS=Homo sapiens GN=MNDA PE=1 SV=1	45.807	9.76	1.27	88.1	111.9	4.736
High	O43318	Mitogen-activated protein kinase kinase kinase 7 OS=Homo sapiens GN=MAP3K7 PE=1 SV=1	67.153	7.11	1.27	88.1	111.9	0.778
High	Q8TAF3	WD repeat-containing protein 48 OS=Homo sapiens GN=WDR48 PE=1 SV=1	76.162	7.03	1.27	88.1	111.9	0.535
High	Q9NX47	E3 ubiquitin-protein ligase MARCH5 OS=Homo sapiens GN=MARCH5 PE=1 SV=1	31.211	8.7	1.27	88.1	111.9	0.896
High	Q6Y288	Beta-1,3-glucosyltransferase OS=Homo sapiens GN=B3GLCT PE=1 SV=2	56.528	7.5	1.27	88.1	111.9	0.334
High	Q92619	Minor histocompatibility protein HA-1 OS=Homo sapiens GN=HMHA1 PE=1 SV=2	124.536	6.1	1.27	88.1	111.9	1.248
High	P10275	Androgen receptor OS=Homo sapiens GN=AR PE=1 SV=3	99.125	6.42	1.27	88.1	111.9	0.113
High	Q96AG4	Leucine-rich repeat-containing protein 59 OS=Homo sapiens GN=LRRC59 PE=1 SV=1	34.909	9.57	1.269	88.1	111.9	10.365
High	P15428	15-hydroxyprostaglandin dehydrogenase [NAD(+)] OS=Homo sapiens GN=HPGD PE=1 SV=1	28.959	5.86	1.269	88.1	111.9	0.334
High	M9MML0	Fc of IgG low affinity IIIa receptor isoform 1 OS=Homo sapiens GN=FCGR3A PE=1 SV=1	32.67	8.1	1.269	88.2	111.8	0.638
High	F8W031	Uncharacterized protein (Fragment) OS=Homo sapiens PE=1 SV=1	29.206	7.01	1.268	88.2	111.8	4.995
High	Q658P3-2	Isoform 2 of Metalloreductase STEAP3 OS=Homo sapiens GN=STEAP3	55.616	8.7	1.268	88.2	111.8	0.179
High	Q15654	Thyroid receptor-interacting protein 6 OS=Homo sapiens GN=TRIP6 PE=1 SV=3	50.255	7.37	1.268	88.2	111.8	3.047
High	Q86YP4-3	Isoform 3 of Transcriptional repressor p66-alpha OS=Homo sapiens GN=GATAD2A	68.092	9.94	1.267	88.2	111.8	0.551
High	Q15369	Transcription elongation factor B polypeptide 1 OS=Homo sapiens GN=TCEB1 PE=1 SV=1	12.465	4.78	1.267	88.2	111.8	16.783
High	Q13563	Polycystin-2 OS=Homo sapiens GN=PKD2 PE=1 SV=3	109.622	5.69	1.267	88.2	111.8	0.194
High	P15090	Fatty acid-binding protein, adipocyte OS=Homo sapiens GN=FABP4 PE=1 SV=3	14.709	7.14	1.267	88.2	111.8	1.154
High	P62993	Growth factor receptor-bound protein 2 OS=Homo sapiens GN=GRB2 PE=1 SV=1	25.19	6.32	1.267	88.2	111.8	11.915
High	P29401-2	Isoform 2 of Transketolase OS=Homo sapiens GN=TKT	68.77	7.52	1.267	88.2	111.8	76.964
High	Q99536	Synaptic vesicle membrane protein VAT-1 homolog OS=Homo sapiens GN=VAT1 PE=1 SV=2	41.893	6.29	1.266	88.3	111.7	111.884
High	P41223-2	Isoform 2 of Protein BUD31 homolog OS=Homo sapiens GN=BUD31	17.32	8.87	1.266	88.3	111.7	4.995
High	P31040	Succinate dehydrogenase [ubiquinone] flavoprotein subunit, mitochondrial OS=Homo sapiens GN=SDHA PE=1 SV=2	72.645	7.39	1.265	88.3	111.7	9.642
High	Q9NRN5	Olfactomedin-like protein 3 OS=Homo sapiens GN=OLFML3 PE=2 SV=1	45.981	6.57	1.265	88.3	111.7	25.102
High	Q9HC21	Mitochondrial thiamine pyrophosphate carrier OS=Homo sapiens GN=SLC25A19 PE=1 SV=1	35.488	9.55	1.265	88.3	111.7	0.212
High	P62316	Small nuclear ribonucleoprotein Sm D2 OS=Homo sapiens GN=SNRPD2 PE=1 SV=1	13.518	9.91	1.265	88.3	111.7	34.938
High	Q9UK76-2	Isoform 2 of Hematological and neurological expressed 1 protein OS=Homo sapiens GN=HN1	19.904	8.32	1.264	88.3	111.7	1.512
High	Q68CQ4	Digestive organ expansion factor homolog OS=Homo sapiens GN=DIEXF PE=1 SV=2	87.001	5.88	1.264	88.3	111.7	0.227
High	Q8IY63	Angiomotin-like protein 1 OS=Homo sapiens GN=AMOTL1 PE=1 SV=1	106.508	7.11	1.264	88.4	111.6	0.363
High	P23434	Glycine cleavage system H protein, mitochondrial OS=Homo sapiens GN=GCSH PE=1 SV=2	18.873	4.88	1.263	88.4	111.6	1.371
High	Q9HC38-2	Isoform 2 of Glyoxalase domain-containing protein 4 OS=Homo sapiens GN=GLOD4	33.212	5.6	1.263	88.4	111.6	40.596
High	O43826-2	Isoform 2 of Glucose-6-phosphate exchanger SLC37A4 OS=Homo sapiens GN=SLC37A4	48.808	7.93	1.263	88.4	111.6	0.334
High	P46926	Glucosamine-6-phosphate isomerase 1 OS=Homo sapiens GN=GNPDA1 PE=1 SV=1	32.648	6.92	1.262	88.4	111.6	15.681
High	O95639	Cleavage and polyadenylation specificity factor subunit 4 OS=Homo sapiens GN=CPSF4 PE=1 SV=1	30.235	8.31	1.262	88.4	111.6	0.833
High	P06213	Insulin receptor OS=Homo sapiens GN=INSR PE=1 SV=4	156.232	6.2	1.262	88.4	111.6	1.23
High	Q96EK9	Protein KTI12 homolog OS=Homo sapiens GN=KTI12 PE=1 SV=1	38.592	6.95	1.262	88.4	111.6	0.259
High	O60232	Sjoegren syndrome/scleroderma autoantigen 1 OS=Homo sapiens GN=SSSCA1 PE=1 SV=1	21.461	5.24	1.261	88.4	111.6	1.512
High	Q969X5	Endoplasmic reticulum-Golgi intermediate compartment protein 1 OS=Homo sapiens GN=ERGIC1 PE=1 SV=1	32.571	7.06	1.261	88.4	111.6	15.379
High	A0A0G2JMH6	HLA class II histocompatibility antigen, DR alpha chain OS=Homo sapiens GN=HLA-DRA PE=1 SV=1	28.603	5	1.261	88.5	111.5	9
High	Q13480-2	Isoform 2 of GRB2-associated-binding protein 1 OS=Homo sapiens GN=GAB1	79.955	6.38	1.261	88.5	111.5	3.748
High	Q8TF68-2	Isoform 2 of Zinc finger protein 384 OS=Homo sapiens GN=ZNF384	56.07	8.66	1.261	88.5	111.5	0.334
High	Q6P3S6	F-box only protein 42 OS=Homo sapiens GN=FBXO42 PE=1 SV=1	77.789	7.43	1.26	88.5	111.5	0.133
High	Q9Y6X4	Soluble lamin-associated protein of 75 kDa OS=Homo sapiens GN=FAM169A PE=1 SV=2	74.908	4.6	1.26	88.5	111.5	1.929
High	Q86UL8	Membrane-associated guanylate kinase, WW and PDZ domain-containing protein 2 OS=Homo sapiens GN=MAGI2 PE=1 SV=3	158.656	6.35	1.26	88.5	111.5	0.352
High	Q13163	Dual specificity mitogen-activated protein kinase kinase 5 OS=Homo sapiens GN=MAP2K5 PE=1 SV=2	50.08	6.39	1.26	88.5	111.5	0.186
High	O96007	Molybdopterin synthase catalytic subunit OS=Homo sapiens GN=MOCS2 PE=1 SV=1	20.931	5.44	1.26	88.5	111.5	3.125
High	Q04941	Proteolipid protein 2 OS=Homo sapiens GN=PLP2 PE=1 SV=1	16.68	7.24	1.26	88.5	111.5	1.154
High	Q9UKG1	DCC-interacting protein 13-alpha OS=Homo sapiens GN=APPL1 PE=1 SV=1	79.614	5.41	1.259	88.5	111.5	3.732
High	Q7Z304	MAM domain-containing protein 2 OS=Homo sapiens GN=MAMDC2 PE=2 SV=3	77.506	5.16	1.259	88.5	111.5	0.283
High	Q96RL1	BRCA1-A complex subunit RAP80 OS=Homo sapiens GN=UIMC1 PE=1 SV=2	79.678	5.45	1.259	88.5	111.5	0.233
High	Q9P021	Cysteine-rich PDZ-binding protein OS=Homo sapiens GN=CRIPT PE=1 SV=1	11.209	9.47	1.259	88.5	111.5	1.512
High	Q6PJ69	Tripartite motif-containing protein 65 OS=Homo sapiens GN=TRIM65 PE=1 SV=3	57.317	6.7	1.259	88.5	111.5	0.407
High	H7C3D8	COX assembly mitochondrial protein homolog (Fragment) OS=Homo sapiens GN=CMC1 PE=1 SV=1	13.18	9.25	1.259	88.5	111.5	0.778
High	Q4G0N4	NAD kinase 2, mitochondrial OS=Homo sapiens GN=NADK2 PE=1 SV=2	49.402	8.18	1.259	88.5	111.5	1.581
High	P63096	Guanine nucleotide-binding protein G(i) subunit alpha-1 OS=Homo sapiens GN=GNAI1 PE=1 SV=2	40.335	5.97	1.259	88.6	111.4	5.952
High	Q53S48	Protein STON1-GTF2A1L OS=Homo sapiens GN=ALF PE=4 SV=1	132	5.34	1.258	88.6	111.4	0.169
High	P54852	Epithelial membrane protein 3 OS=Homo sapiens GN=EMP3 PE=1 SV=1	18.417	7.96	1.258	88.6	111.4	0.931
High	Q8TED1	Probable glutathione peroxidase 8 OS=Homo sapiens GN=GPX8 PE=1 SV=2	23.866	9.35	1.258	88.6	111.4	1.894
High	Q5T1C6	Acyl-coenzyme A thioesterase THEM4 OS=Homo sapiens GN=THEM4 PE=1 SV=1	27.112	8.28	1.258	88.6	111.4	0.425
High	Q9Y484-3	Isoform 3 of WD repeat domain phosphoinositide-interacting protein 4 OS=Homo sapiens GN=WDR45	39.913	7.14	1.257	88.6	111.4	0.551
High	P09874	Poly [ADP-ribose] polymerase 1 OS=Homo sapiens GN=PARP1 PE=1 SV=4	113.012	8.88	1.257	88.6	111.4	18.307
High	A0A0A0MT22	Protein tyrosine phosphatase, receptor type, C, isoform CRA_d OS=Homo sapiens GN=PTPRC PE=1 SV=1	147.394	6.15	1.257	88.6	111.4	1.271
High	P13284	Gamma-interferon-inducible lysosomal thiol reductase OS=Homo sapiens GN=IFI30 PE=1 SV=3	27.945	4.88	1.257	88.6	111.4	1.512
High	Q15124	Phosphoglucomutase-like protein 5 OS=Homo sapiens GN=PGM5 PE=1 SV=2	62.186	7.21	1.257	88.6	111.4	4.179
High	O14910	Protein lin-7 homolog A OS=Homo sapiens GN=LIN7A PE=1 SV=2	25.981	8.72	1.257	88.6	111.4	2.162
High	Q9H1P3	Oxysterol-binding protein-related protein 2 OS=Homo sapiens GN=OSBPL2 PE=1 SV=1	55.166	6.35	1.256	88.6	111.4	0.585
High	Q66PJ3-2	Isoform 2 of ADP-ribosylation factor-like protein 6-interacting protein 4 OS=Homo sapiens GN=ARL6IP4	44.132	10.98	1.256	88.6	111.4	1.31
High	Q7KZN9	Cytochrome c oxidase assembly protein COX15 homolog OS=Homo sapiens GN=COX15 PE=1 SV=1	46	9.82	1.256	88.7	111.3	0.245
High	Q12805	EGF-containing fibulin-like extracellular matrix protein 1 OS=Homo sapiens GN=EFEMP1 PE=1 SV=2	54.604	5.07	1.256	88.7	111.3	12.043
High	Q8N3V7-2	Isoform 2 of Synaptopodin OS=Homo sapiens GN=SYNPO	96.337	9.77	1.256	88.7	111.3	1.61
High	Q56P03	E2F-associated phosphoprotein OS=Homo sapiens GN=EAPP PE=1 SV=4	32.742	5.12	1.256	88.7	111.3	0.848
High	Q969T9	WW domain-binding protein 2 OS=Homo sapiens GN=WBP2 PE=1 SV=1	28.068	5.91	1.255	88.7	111.3	1.512
High	Q9Y6B7	AP-4 complex subunit beta-1 OS=Homo sapiens GN=AP4B1 PE=1 SV=2	83.206	5.86	1.255	88.7	111.3	0.099
High	P52655	Transcription initiation factor IIA subunit 1 OS=Homo sapiens GN=GTF2A1 PE=1 SV=1	41.488	4.55	1.255	88.7	111.3	1.154
High	P20810-6	Isoform 6 of Calpastatin OS=Homo sapiens GN=CAST	84.891	5.36	1.255	88.7	111.3	8.512
High	A0A087WW23	Arachidonate 5-lipoxygenase-activating protein OS=Homo sapiens GN=ALOX5AP PE=1 SV=1	24.192	8.18	1.255	88.7	111.3	0.874
High	Q9UHR6	Zinc finger HIT domain-containing protein 2 OS=Homo sapiens GN=ZNHIT2 PE=1 SV=1	42.857	5.99	1.255	88.7	111.3	0.369
High	P46527	Cyclin-dependent kinase inhibitor 1B OS=Homo sapiens GN=CDKN1B PE=1 SV=1	22.06	7.02	1.255	88.7	111.3	4.337
High	P49207	60S ribosomal protein L34 OS=Homo sapiens GN=RPL34 PE=1 SV=3	13.284	11.47	1.254	88.7	111.3	99
High	Q14676	Mediator of DNA damage checkpoint protein 1 OS=Homo sapiens GN=MDC1 PE=1 SV=3	226.529	5.47	1.254	88.7	111.3	0.179
High	Q8NFW8	N-acylneuraminate cytidylyltransferase OS=Homo sapiens GN=CMAS PE=1 SV=2	48.349	7.93	1.254	88.7	111.3	6.943
High	Q9BU76	Multiple myeloma tumor-associated protein 2 OS=Homo sapiens GN=MMTAG2 PE=1 SV=1	29.394	10.02	1.254	88.7	111.3	0.311
High	Q9BUT1	3-hydroxybutyrate dehydrogenase type 2 OS=Homo sapiens GN=BDH2 PE=1 SV=2	26.707	7.65	1.254	88.7	111.3	6.499
High	Q9NWZ5	Uridine-cytidine kinase-like 1 OS=Homo sapiens GN=UCKL1 PE=1 SV=2	61.103	7.36	1.253	88.8	111.2	0.141
High	Q9P2K8	eIF-2-alpha kinase GCN2 OS=Homo sapiens GN=EIF2AK4 PE=1 SV=3	186.794	6.28	1.253	88.8	111.2	0.274
High	O95183	Vesicle-associated membrane protein 5 OS=Homo sapiens GN=VAMP5 PE=1 SV=1	12.797	7.85	1.253	88.8	111.2	2.162
High	P46776	60S ribosomal protein L27a OS=Homo sapiens GN=RPL27A PE=1 SV=2	16.551	11	1.253	88.8	111.2	16.783
High	Q00403	Transcription initiation factor IIB OS=Homo sapiens GN=GTF2B PE=1 SV=1	34.811	8.35	1.253	88.8	111.2	0.616
High	Q8TBC5-3	Isoform 3 of Zinc finger and SCAN domain-containing protein 18 OS=Homo sapiens GN=ZSCAN18	60.787	4.88	1.253	88.8	111.2	0.931
High	Q9BT09	Protein canopy homolog 3 OS=Homo sapiens GN=CNPY3 PE=1 SV=1	30.729	5.49	1.253	88.8	111.2	5.31
High	Q9BXY0	Protein MAK16 homolog OS=Homo sapiens GN=MAK16 PE=1 SV=2	35.347	5.38	1.252	88.8	111.2	1.254
High	P41236	Protein phosphatase inhibitor 2 OS=Homo sapiens GN=PPP1R2 PE=1 SV=2	23.001	4.74	1.252	88.8	111.2	5.31
High	P32322-3	Isoform 3 of Pyrroline-5-carboxylate reductase 1, mitochondrial OS=Homo sapiens GN=PYCR1	35.958	7.61	1.252	88.8	111.2	1.783
High	O94923	D-glucuronyl C5-epimerase OS=Homo sapiens GN=GLCE PE=1 SV=3	70.057	8.97	1.252	88.8	111.2	0.658
High	Q52LW3	Rho GTPase-activating protein 29 OS=Homo sapiens GN=ARHGAP29 PE=1 SV=2	141.974	6.74	1.252	88.8	111.2	0.186
High	P13796	Plastin-2 OS=Homo sapiens GN=LCP1 PE=1 SV=6	70.244	5.43	1.252	88.8	111.2	20.544
High	P16401	Histone H1.5 OS=Homo sapiens GN=HIST1H1B PE=1 SV=3	22.566	10.92	1.252	88.8	111.2	16.013
High	Q8WXI4-2	Isoform 2 of Acyl-coenzyme A thioesterase 11 OS=Homo sapiens GN=ACOT11	67.11	7.64	1.251	88.8	111.2	0.283
High	Q8TEH3	DENN domain-containing protein 1A OS=Homo sapiens GN=DENND1A PE=1 SV=2	110.508	6.96	1.251	88.8	111.2	0.42
High	O14545	TRAF-type zinc finger domain-containing protein 1 OS=Homo sapiens GN=TRAFD1 PE=1 SV=1	64.8	5.29	1.251	88.8	111.2	0.887
High	P18615-3	Isoform 2 of Negative elongation factor E OS=Homo sapiens GN=NELFE	43.898	9.39	1.251	88.8	111.2	1.239
High	P12107-2	Isoform B of Collagen alpha-1(XI) chain OS=Homo sapiens GN=COL11A1	182.31	6.06	1.251	88.8	111.2	0.473
High	Q07352	mRNA decay activator protein ZFP36L1 OS=Homo sapiens GN=ZFP36L1 PE=1 SV=1	36.291	7.96	1.251	88.8	111.2	0.968
High	Q6NXT6	Transmembrane anterior posterior transformation protein 1 homolog OS=Homo sapiens GN=TAPT1 PE=1 SV=1	64.218	8.28	1.251	88.9	111.1	0.218
High	P09619	Platelet-derived growth factor receptor beta OS=Homo sapiens GN=PDGFRB PE=1 SV=1	123.889	4.98	1.251	88.9	111.1	2.234
High	Q9Y678	Coatomer subunit gamma-1 OS=Homo sapiens GN=COPG1 PE=1 SV=1	97.655	5.47	1.251	88.9	111.1	20.229
High	S4R2Z7	39S ribosomal protein L42, mitochondrial OS=Homo sapiens GN=MRPL42 PE=1 SV=1	17.884	8.19	1.251	88.9	111.1	0.668
High	Q9GZR1	Sentrin-specific protease 6 OS=Homo sapiens GN=SENP6 PE=1 SV=2	126.068	6.73	1.251	88.9	111.1	0.078
High	Q8TDH9	Biogenesis of lysosome-related organelles complex 1 subunit 5 OS=Homo sapiens GN=BLOC1S5 PE=1 SV=1	21.596	7.59	1.25	88.9	111.1	1.154
High	J3QS41	Probable helicase with zinc finger domain OS=Homo sapiens GN=HELZ PE=1 SV=1	218.92	7.42	1.25	88.9	111.1	0.116
High	P38646	Stress-70 protein, mitochondrial OS=Homo sapiens GN=HSPA9 PE=1 SV=2	73.635	6.16	1.25	88.9	111.1	19.806
High	A8MXP9	Matrin-3 OS=Homo sapiens GN=MATR3 PE=1 SV=1	99.905	6.04	1.25	88.9	111.1	5.422
High	O15260	Surfeit locus protein 4 OS=Homo sapiens GN=SURF4 PE=1 SV=3	30.374	7.78	1.249	88.9	111.1	3.642
High	O75369-8	Isoform 8 of Filamin-B OS=Homo sapiens GN=FLNB	281.459	5.71	1.249	88.9	111.1	90.627
High	P25774	Cathepsin S OS=Homo sapiens GN=CTSS PE=1 SV=3	37.471	8.34	1.249	88.9	111.1	0.551
High	O43572	A-kinase anchor protein 10, mitochondrial OS=Homo sapiens GN=AKAP10 PE=1 SV=2	73.772	6.39	1.249	88.9	111.1	0.133
High	Q9BWV1-3	Isoform 3 of Brother of CDO OS=Homo sapiens GN=BOC	121.111	7.01	1.249	88.9	111.1	0.089
High	Q96RF0-2	Isoform 2 of Sorting nexin-18 OS=Homo sapiens GN=SNX18	68.963	6.49	1.249	88.9	111.1	3.047
High	P08519	Apolipoprotein(a) OS=Homo sapiens GN=LPA PE=1 SV=1	500.995	5.88	1.249	88.9	111.1	0.026
High	Q96GA7	Serine dehydratase-like OS=Homo sapiens GN=SDSL PE=1 SV=1	34.652	6.89	1.248	89	111	3.642
High	P16035	Metalloproteinase inhibitor 2 OS=Homo sapiens GN=TIMP2 PE=1 SV=2	24.383	7.49	1.248	89	111	1.512
High	Q9NVX2	Notchless protein homolog 1 OS=Homo sapiens GN=NLE1 PE=1 SV=4	53.287	7.34	1.248	89	111	0.487
High	A0A0D9SEY1	Mitogen-activated protein kinase kinase kinase kinase 4 OS=Homo sapiens GN=MAP4K4 PE=1 SV=1	150.991	7.58	1.248	89	111	0.402
High	Q96B26	Exosome complex component RRP43 OS=Homo sapiens GN=EXOSC8 PE=1 SV=1	30.02	5.3	1.248	89	111	1.581
High	X6R8A1	Carboxypeptidase OS=Homo sapiens GN=CTSA PE=1 SV=1	56.197	6.61	1.248	89	111	1.089
High	Q9Y2X3	Nucleolar protein 58 OS=Homo sapiens GN=NOP58 PE=1 SV=1	59.541	8.92	1.248	89	111	9.798
High	Q96PD5-2	Isoform 2 of N-acetylmuramoyl-L-alanine amidase OS=Homo sapiens GN=PGLYRP2	67.957	7.68	1.247	89	111	1.154
High	Q9Y5M8	Signal recognition particle receptor subunit beta OS=Homo sapiens GN=SRPRB PE=1 SV=3	29.684	9.04	1.247	89	111	10.288
High	Q15768	Ephrin-B3 OS=Homo sapiens GN=EFNB3 PE=1 SV=1	35.812	8.6	1.247	89	111	0.369
High	O00257	E3 SUMO-protein ligase CBX4 OS=Homo sapiens GN=CBX4 PE=1 SV=3	61.329	9.36	1.247	89	111	0.16
High	Q9HBM0	Vezatin OS=Homo sapiens GN=VEZT PE=1 SV=3	88.609	5.2	1.247	89	111	0.222
High	A0A087WU53	Magnesium transporter protein 1 OS=Homo sapiens GN=MAGT1 PE=1 SV=1	41.504	9.94	1.247	89	111	1.512
High	Q13813-3	Isoform 3 of Spectrin alpha chain, non-erythrocytic 1 OS=Homo sapiens GN=SPTAN1	282.108	5.34	1.246	89	111	117.705
High	P55789	FAD-linked sulfhydryl oxidase ALR OS=Homo sapiens GN=GFER PE=1 SV=2	23.434	7.62	1.246	89	111	1.31
High	P47813	Eukaryotic translation initiation factor 1A, X-chromosomal OS=Homo sapiens GN=EIF1AX PE=1 SV=2	16.45	5.24	1.246	89.1	110.9	6.943
High	Q9HC35	Echinoderm microtubule-associated protein-like 4 OS=Homo sapiens GN=EML4 PE=1 SV=3	108.848	6.4	1.245	89.1	110.9	3.238
High	O95185	Netrin receptor UNC5C OS=Homo sapiens GN=UNC5C PE=2 SV=2	103.08	6.1	1.244	89.1	110.9	0.828
High	Q8WXA9-2	Isoform 2 of Splicing regulatory glutamine/lysine-rich protein 1 OS=Homo sapiens GN=SREK1	71.606	10.2	1.244	89.1	110.9	1.976
High	Q15847	Adipogenesis regulatory factor OS=Homo sapiens GN=ADIRF PE=1 SV=1	7.85	5.31	1.244	89.1	110.9	62.096
High	P28702-3	Isoform 2 of Retinoic acid receptor RXR-beta OS=Homo sapiens GN=RXRB	57.329	8.27	1.244	89.1	110.9	0.509
High	P00441	Superoxide dismutase [Cu-Zn] OS=Homo sapiens GN=SOD1 PE=1 SV=2	15.926	6.13	1.244	89.1	110.9	11.115
High	A0A0C4DFX3	EMILIN-1 OS=Homo sapiens GN=EMILIN1 PE=1 SV=1	106.629	5.17	1.244	89.1	110.9	5.026
High	P12081	Histidine--tRNA ligase, cytoplasmic OS=Homo sapiens GN=HARS PE=1 SV=2	57.374	5.88	1.244	89.1	110.9	12.01
High	P55735-3	Isoform 3 of Protein SEC13 homolog OS=Homo sapiens GN=SEC13	40.721	5.85	1.244	89.1	110.9	17.478
High	Q8N436	Inactive carboxypeptidase-like protein X2 OS=Homo sapiens GN=CPXM2 PE=2 SV=3	85.816	6.87	1.244	89.1	110.9	1.192
High	Q9BSU1	UPF0183 protein C16orf70 OS=Homo sapiens GN=C16orf70 PE=1 SV=1	47.494	7.72	1.244	89.1	110.9	0.245
High	F6SYF8	Dickkopf-related protein 3 OS=Homo sapiens GN=DKK3 PE=1 SV=1	39.924	4.7	1.244	89.1	110.9	0.274
High	Q7Z3T8	Zinc finger FYVE domain-containing protein 16 OS=Homo sapiens GN=ZFYVE16 PE=1 SV=3	168.797	4.82	1.243	89.2	110.8	0.483
High	Q96BN8	Ubiquitin thioesterase otulin OS=Homo sapiens GN=OTULIN PE=1 SV=3	40.237	5.47	1.243	89.2	110.8	1.873
High	Q99729-3	Isoform 3 of Heterogeneous nuclear ribonucleoprotein A/B OS=Homo sapiens GN=HNRNPAB	30.569	7.91	1.242	89.2	110.8	36.276
High	Q01105	Protein SET OS=Homo sapiens GN=SET PE=1 SV=3	33.469	4.32	1.242	89.2	110.8	120.153
High	P51606	N-acylglucosamine 2-epimerase OS=Homo sapiens GN=RENBP PE=1 SV=2	48.799	6.37	1.242	89.2	110.8	0.407
High	P0CG12	Chromosome transmission fidelity protein 8 homolog isoform 2 OS=Homo sapiens GN=CHTF8 PE=1 SV=1	51.359	12.41	1.242	89.2	110.8	0.292
High	A2RRP1	Neuroblastoma-amplified sequence OS=Homo sapiens GN=NBAS PE=1 SV=2	268.401	5.96	1.242	89.2	110.8	0.432
High	Q5NDL2	EGF domain-specific O-linked N-acetylglucosamine transferase OS=Homo sapiens GN=EOGT PE=1 SV=1	61.971	7.05	1.242	89.2	110.8	0.259
High	S4R347	Formin-binding protein 1-like OS=Homo sapiens GN=FNBP1L PE=1 SV=1	70.482	6.64	1.241	89.2	110.8	0.512
High	P07195	L-lactate dehydrogenase B chain OS=Homo sapiens GN=LDHB PE=1 SV=2	36.615	6.05	1.241	89.2	110.8	110.588
High	Q0VF96	Cingulin-like protein 1 OS=Homo sapiens GN=CGNL1 PE=1 SV=2	148.989	5.67	1.241	89.2	110.8	3.243
High	P61244	Protein max OS=Homo sapiens GN=MAX PE=1 SV=1	18.264	6.3	1.241	89.2	110.8	1.31
High	Q8NDH3	Probable aminopeptidase NPEPL1 OS=Homo sapiens GN=NPEPL1 PE=1 SV=3	55.825	6.87	1.241	89.2	110.8	1.291
High	P19878	Neutrophil cytosol factor 2 OS=Homo sapiens GN=NCF2 PE=1 SV=2	59.723	6.16	1.241	89.2	110.8	0.645
High	Q6ZW31	Rho GTPase-activating protein SYDE1 OS=Homo sapiens GN=SYDE1 PE=1 SV=1	79.743	8.43	1.241	89.2	110.8	0.315
High	Q15326	Zinc finger MYND domain-containing protein 11 OS=Homo sapiens GN=ZMYND11 PE=1 SV=2	70.917	8.53	1.24	89.3	110.7	0.311
High	Q15020	Squamous cell carcinoma antigen recognized by T-cells 3 OS=Homo sapiens GN=SART3 PE=1 SV=1	109.865	5.57	1.24	89.3	110.7	3.823
High	Q9BVC4	Target of rapamycin complex subunit LST8 OS=Homo sapiens GN=MLST8 PE=1 SV=1	35.853	5.86	1.24	89.3	110.7	0.896
High	P51858	Hepatoma-derived growth factor OS=Homo sapiens GN=HDGF PE=1 SV=1	26.772	4.73	1.24	89.3	110.7	24.809
High	Q9BZJ0	Crooked neck-like protein 1 OS=Homo sapiens GN=CRNKL1 PE=1 SV=4	100.389	8	1.24	89.3	110.7	0.778
High	Q8N9I9-2	Isoform 2 of Probable E3 ubiquitin-protein ligase DTX3 OS=Homo sapiens GN=DTX3	38.131	8.73	1.24	89.3	110.7	0.413
High	O43760-2	Isoform 2 of Synaptogyrin-2 OS=Homo sapiens GN=SYNGR2	30.355	9.2	1.239	89.3	110.7	0.668
High	D6RFG8	Deoxycytidine kinase OS=Homo sapiens GN=DCK PE=1 SV=1	36.741	5.43	1.239	89.3	110.7	1.976
High	Q5MIZ7	Serine/threonine-protein phosphatase 4 regulatory subunit 3B OS=Homo sapiens GN=PPP4R3B PE=1 SV=2	97.397	4.96	1.239	89.3	110.7	0.292
High	Q16270	Insulin-like growth factor-binding protein 7 OS=Homo sapiens GN=IGFBP7 PE=1 SV=1	29.111	7.9	1.239	89.3	110.7	0.968
High	Q9BZQ8	Protein Niban OS=Homo sapiens GN=FAM129A PE=1 SV=1	103.07	4.78	1.239	89.3	110.7	5.31
High	P52434	DNA-directed RNA polymerases I, II, and III subunit RPABC3 OS=Homo sapiens GN=POLR2H PE=1 SV=4	17.132	4.68	1.239	89.3	110.7	2.981
High	Q96C23	Aldose 1-epimerase OS=Homo sapiens GN=GALM PE=1 SV=1	37.742	6.65	1.239	89.3	110.7	6.848
High	P53355-3	Isoform 3 of Death-associated protein kinase 1 OS=Homo sapiens GN=DAPK1	161.135	6.87	1.239	89.3	110.7	0.245
High	Q96AX9-14	Isoform 14 of E3 ubiquitin-protein ligase MIB2 OS=Homo sapiens GN=MIB2	115.788	8.87	1.239	89.3	110.7	0.155
High	P04233-2	Isoform 2 of HLA class II histocompatibility antigen gamma chain OS=Homo sapiens GN=CD74	26.381	9.14	1.239	89.3	110.7	7.577
High	P08133	Annexin A6 OS=Homo sapiens GN=ANXA6 PE=1 SV=3	75.826	5.6	1.239	89.3	110.7	71.444
High	Q9Y2L1	Exosome complex exonuclease RRP44 OS=Homo sapiens GN=DIS3 PE=1 SV=2	108.934	7.14	1.239	89.3	110.7	1.859
High	Q14527	Helicase-like transcription factor OS=Homo sapiens GN=HLTF PE=1 SV=2	113.857	8.6	1.238	89.3	110.7	0.346
High	Q5T6F2	Ubiquitin-associated protein 2 OS=Homo sapiens GN=UBAP2 PE=1 SV=1	117.044	7.34	1.238	89.4	110.6	0.145
High	Q6P4F2	Ferredoxin-2, mitochondrial OS=Homo sapiens GN=FDX2 PE=1 SV=1	19.509	5.38	1.238	89.4	110.6	0.874
High	P08123	Collagen alpha-2(I) chain OS=Homo sapiens GN=COL1A2 PE=1 SV=7	129.235	8.95	1.238	89.4	110.6	2.684
High	O94842	TOX high mobility group box family member 4 OS=Homo sapiens GN=TOX4 PE=1 SV=1	66.153	5.06	1.238	89.4	110.6	0.468
High	A0A087X1E4	Arfaptin-2 OS=Homo sapiens GN=ARFIP2 PE=1 SV=1	41.569	6.38	1.238	89.4	110.6	0.701
High	Q92896-2	Isoform 2 of Golgi apparatus protein 1 OS=Homo sapiens GN=GLG1	137.132	6.9	1.238	89.4	110.6	6.77
High	Q14126	Desmoglein-2 OS=Homo sapiens GN=DSG2 PE=1 SV=2	122.218	5.24	1.237	89.4	110.6	3.894
High	P54826	Growth arrest-specific protein 1 OS=Homo sapiens GN=GAS1 PE=2 SV=2	35.67	5.55	1.237	89.4	110.6	0.292
High	P31146	Coronin-1A OS=Homo sapiens GN=CORO1A PE=1 SV=4	50.994	6.68	1.237	89.4	110.6	21.909
High	O60508	Pre-mRNA-processing factor 17 OS=Homo sapiens GN=CDC40 PE=1 SV=1	65.479	7.06	1.237	89.4	110.6	0.425
High	P11717	Cation-independent mannose-6-phosphate receptor OS=Homo sapiens GN=IGF2R PE=1 SV=3	274.199	5.94	1.237	89.4	110.6	1.719
High	P46976	Glycogenin-1 OS=Homo sapiens GN=GYG1 PE=1 SV=4	39.359	5.53	1.237	89.4	110.6	9
High	P12004	Proliferating cell nuclear antigen OS=Homo sapiens GN=PCNA PE=1 SV=1	28.75	4.69	1.237	89.4	110.6	7.859
High	Q7Z6M1	Rab9 effector protein with kelch motifs OS=Homo sapiens GN=RABEPK PE=1 SV=1	40.539	6.25	1.237	89.4	110.6	0.35
High	O75828	Carbonyl reductase [NADPH] 3 OS=Homo sapiens GN=CBR3 PE=1 SV=3	30.831	6.18	1.237	89.4	110.6	2.728
High	Q96RE7	Nucleus accumbens-associated protein 1 OS=Homo sapiens GN=NACC1 PE=1 SV=1	57.222	5.74	1.237	89.4	110.6	0.532
High	Q5HYI8	Rab-like protein 3 OS=Homo sapiens GN=RABL3 PE=1 SV=1	26.407	7.11	1.237	89.4	110.6	0.848
High	Q8TEQ6	Gem-associated protein 5 OS=Homo sapiens GN=GEMIN5 PE=1 SV=3	168.483	6.62	1.236	89.4	110.6	0.81
High	Q9NQP4	Prefoldin subunit 4 OS=Homo sapiens GN=PFDN4 PE=1 SV=1	15.305	4.53	1.236	89.4	110.6	4.623
High	O60551	Glycylpeptide N-tetradecanoyltransferase 2 OS=Homo sapiens GN=NMT2 PE=1 SV=1	56.944	7.58	1.236	89.4	110.6	2.162
High	Q8TDM6	Disks large homolog 5 OS=Homo sapiens GN=DLG5 PE=1 SV=4	213.735	7.42	1.236	89.4	110.6	0.077
High	Q01081	Splicing factor U2AF 35 kDa subunit OS=Homo sapiens GN=U2AF1 PE=1 SV=3	27.854	8.81	1.236	89.4	110.6	2.831
High	Q92620	Pre-mRNA-splicing factor ATP-dependent RNA helicase PRP16 OS=Homo sapiens GN=DHX38 PE=1 SV=2	140.415	6.54	1.236	89.4	110.6	0.429
High	Q9Y333	U6 snRNA-associated Sm-like protein LSm2 OS=Homo sapiens GN=LSM2 PE=1 SV=1	10.828	6.52	1.236	89.4	110.6	12.895
High	P63167	Dynein light chain 1, cytoplasmic OS=Homo sapiens GN=DYNLL1 PE=1 SV=1	10.359	7.4	1.236	89.4	110.6	157.489
High	P33241-3	Isoform 3 of Lymphocyte-specific protein 1 OS=Homo sapiens GN=LSP1	50.358	5.62	1.236	89.5	110.5	5.31
High	Q9NVA2-2	Isoform 2 of Septin-11 OS=Homo sapiens GN=SEPT11	50.791	7.01	1.236	89.5	110.5	13.251
High	Q07507	Dermatopontin OS=Homo sapiens GN=DPT PE=1 SV=2	23.989	4.82	1.236	89.5	110.5	6.499
High	Q9NQ66	1-phosphatidylinositol 4,5-bisphosphate phosphodiesterase beta-1 OS=Homo sapiens GN=PLCB1 PE=1 SV=1	138.48	6.23	1.235	89.5	110.5	1.154
High	P28066	Proteasome subunit alpha type-5 OS=Homo sapiens GN=PSMA5 PE=1 SV=3	26.394	4.79	1.235	89.5	110.5	186.382
High	E9PL17	Polyribonucleotide 5'-hydroxyl-kinase Clp1 OS=Homo sapiens GN=CLP1 PE=1 SV=1	48.909	6.27	1.235	89.5	110.5	0.259
High	Q8IWB7	WD repeat and FYVE domain-containing protein 1 OS=Homo sapiens GN=WDFY1 PE=1 SV=1	46.293	7.33	1.235	89.5	110.5	4.38
High	A0A087X2G6	Nucleolar protein 16 OS=Homo sapiens GN=NOP16 PE=1 SV=1	27.417	10.2	1.235	89.5	110.5	1.738
High	Q5T200	Zinc finger CCCH domain-containing protein 13 OS=Homo sapiens GN=ZC3H13 PE=1 SV=1	196.519	9.42	1.235	89.5	110.5	0.288
High	P35244	Replication protein A 14 kDa subunit OS=Homo sapiens GN=RPA3 PE=1 SV=1	13.56	5.08	1.235	89.5	110.5	12.335
High	Q96S66	Chloride channel CLIC-like protein 1 OS=Homo sapiens GN=CLCC1 PE=1 SV=1	61.983	5.55	1.234	89.5	110.5	1.069
High	Q9BZK7	F-box-like/WD repeat-containing protein TBL1XR1 OS=Homo sapiens GN=TBL1XR1 PE=1 SV=1	55.56	5.55	1.234	89.5	110.5	3.642
High	P62906	60S ribosomal protein L10a OS=Homo sapiens GN=RPL10A PE=1 SV=2	24.816	9.94	1.234	89.5	110.5	17.478
High	Q9NQR4	Omega-amidase NIT2 OS=Homo sapiens GN=NIT2 PE=1 SV=1	30.589	7.21	1.233	89.6	110.4	7.031
High	O43707	Alpha-actinin-4 OS=Homo sapiens GN=ACTN4 PE=1 SV=2	104.788	5.44	1.233	89.6	110.4	82.298
High	Q99470	Stromal cell-derived factor 2 OS=Homo sapiens GN=SDF2 PE=1 SV=2	23.011	7.33	1.233	89.6	110.4	1.848
High	A0A087X0W9	OTU domain containing 6B, isoform CRA_b OS=Homo sapiens GN=OTUD6B PE=1 SV=1	37.302	6.74	1.233	89.6	110.4	0.54
High	Q9UIV1	CCR4-NOT transcription complex subunit 7 OS=Homo sapiens GN=CNOT7 PE=1 SV=3	32.724	4.84	1.233	89.6	110.4	0.848
High	Q13423	NAD(P) transhydrogenase, mitochondrial OS=Homo sapiens GN=NNT PE=1 SV=3	113.823	8.09	1.232	89.6	110.4	7.756
High	P54764	Ephrin type-A receptor 4 OS=Homo sapiens GN=EPHA4 PE=1 SV=1	109.79	6.61	1.232	89.6	110.4	0.228
High	P78504	Protein jagged-1 OS=Homo sapiens GN=JAG1 PE=1 SV=3	133.709	6.06	1.232	89.6	110.4	0.237
High	O75592	E3 ubiquitin-protein ligase MYCBP2 OS=Homo sapiens GN=MYCBP2 PE=1 SV=3	509.759	7.03	1.232	89.6	110.4	0.331
High	Q6PJI9	WD repeat-containing protein 59 OS=Homo sapiens GN=WDR59 PE=1 SV=2	109.724	7.91	1.232	89.6	110.4	0.248
High	Q9NUP1	Biogenesis of lysosome-related organelles complex 1 subunit 4 OS=Homo sapiens GN=BLOC1S4 PE=1 SV=1	23.336	4.98	1.232	89.6	110.4	1.512
High	Q8IY18	Structural maintenance of chromosomes protein 5 OS=Homo sapiens GN=SMC5 PE=1 SV=2	128.726	8.38	1.232	89.6	110.4	0.143
High	Q06136	3-ketodihydrosphingosine reductase OS=Homo sapiens GN=KDSR PE=1 SV=1	36.164	7.12	1.232	89.6	110.4	1.738
High	Q8N2G8	GH3 domain-containing protein OS=Homo sapiens GN=GHDC PE=1 SV=2	57.487	7.88	1.232	89.6	110.4	1.346
High	E5RJD8	Tubulin-specific chaperone A OS=Homo sapiens GN=TBCA PE=1 SV=1	14.297	5.12	1.232	89.6	110.4	41.17
High	Q8NHG8	E3 ubiquitin-protein ligase ZNRF2 OS=Homo sapiens GN=ZNRF2 PE=1 SV=1	24.1	7.09	1.232	89.6	110.4	0.585
High	Q86W42	THO complex subunit 6 homolog OS=Homo sapiens GN=THOC6 PE=1 SV=1	37.511	7.43	1.231	89.6	110.4	0.778
High	Q9Y375	Complex I intermediate-associated protein 30, mitochondrial OS=Homo sapiens GN=NDUFAF1 PE=1 SV=2	37.74	7.64	1.231	89.6	110.4	0.492
High	Q92793	CREB-binding protein OS=Homo sapiens GN=CREBBP PE=1 SV=3	265.182	8.53	1.231	89.6	110.4	0.274
High	P10643	Complement component C7 OS=Homo sapiens GN=C7 PE=1 SV=2	93.457	6.48	1.231	89.7	110.3	1.947
High	Q8NDI1	EH domain-binding protein 1 OS=Homo sapiens GN=EHBP1 PE=1 SV=3	139.931	5.35	1.23	89.7	110.3	0.889
High	Q9UJF2-2	Isoform 2 of Ras GTPase-activating protein nGAP OS=Homo sapiens GN=RASAL2	143.809	7.55	1.23	89.7	110.3	0.119
High	O00478	Butyrophilin subfamily 3 member A3 OS=Homo sapiens GN=BTN3A3 PE=1 SV=1	64.961	5.53	1.23	89.7	110.3	0.743
High	J3KR35	Coiled-coil domain containing 12, isoform CRA_a OS=Homo sapiens GN=CCDC12 PE=1 SV=1	20.489	8.47	1.23	89.7	110.3	1.31
High	Q7Z4G4	tRNA (guanine(10)-N2)-methyltransferase homolog OS=Homo sapiens GN=TRMT11 PE=1 SV=1	53.387	7.78	1.23	89.7	110.3	0.202
High	P08651	Nuclear factor 1 C-type OS=Homo sapiens GN=NFIC PE=1 SV=2	55.64	8.38	1.23	89.7	110.3	1.754
High	Q14149	MORC family CW-type zinc finger protein 3 OS=Homo sapiens GN=MORC3 PE=1 SV=3	107.045	5.6	1.23	89.7	110.3	0.468
High	P41091	Eukaryotic translation initiation factor 2 subunit 3 OS=Homo sapiens GN=EIF2S3 PE=1 SV=3	51.077	8.4	1.23	89.7	110.3	12.335
High	Q8TCJ2	Dolichyl-diphosphooligosaccharide--protein glycosyltransferase subunit STT3B OS=Homo sapiens GN=STT3B PE=1 SV=1	93.614	8.91	1.23	89.7	110.3	1.54
High	Q9BRP8	Partner of Y14 and mago OS=Homo sapiens GN=PYM1 PE=1 SV=1	22.642	9.45	1.229	89.7	110.3	6.943
High	Q5VTB9	E3 ubiquitin-protein ligase RNF220 OS=Homo sapiens GN=RNF220 PE=1 SV=1	62.725	6.04	1.229	89.7	110.3	0.16
High	O60216	Double-strand-break repair protein rad21 homolog OS=Homo sapiens GN=RAD21 PE=1 SV=2	71.645	4.65	1.229	89.7	110.3	4.623
High	Q9GZT9	Egl nine homolog 1 OS=Homo sapiens GN=EGLN1 PE=1 SV=1	45.992	8.53	1.229	89.7	110.3	1.212
High	Q86X76	Nitrilase homolog 1 OS=Homo sapiens GN=NIT1 PE=1 SV=2	35.873	7.74	1.229	89.7	110.3	1.683
High	P31323	cAMP-dependent protein kinase type II-beta regulatory subunit OS=Homo sapiens GN=PRKAR2B PE=1 SV=3	46.273	4.92	1.229	89.7	110.3	6.017
High	A0A075B6G3	Dystrophin OS=Homo sapiens GN=DMD PE=1 SV=1	426.512	5.9	1.229	89.7	110.3	0.265
High	P24844	Myosin regulatory light polypeptide 9 OS=Homo sapiens GN=MYL9 PE=1 SV=4	19.814	4.92	1.229	89.7	110.3	99
High	V9GZ56	U6 snRNA-associated Sm-like protein LSm4 (Fragment) OS=Homo sapiens GN=LSM4 PE=1 SV=1	25.717	10.15	1.228	89.7	110.3	1.371
High	Q05048	Cleavage stimulation factor subunit 1 OS=Homo sapiens GN=CSTF1 PE=1 SV=1	48.327	6.58	1.228	89.8	110.2	1.565
High	O60437	Periplakin OS=Homo sapiens GN=PPL PE=1 SV=4	204.623	5.6	1.228	89.8	110.2	1.082
High	M0QXZ5	Zinc finger protein 428 (Fragment) OS=Homo sapiens GN=ZNF428 PE=1 SV=1	23.553	4.25	1.228	89.8	110.2	3.642
High	Q9BZL1	Ubiquitin-like protein 5 OS=Homo sapiens GN=UBL5 PE=1 SV=1	8.541	8.44	1.228	89.8	110.2	5.31
High	P16591	Tyrosine-protein kinase Fer OS=Homo sapiens GN=FER PE=1 SV=2	94.578	7.14	1.228	89.8	110.2	0.837
High	P08754	Guanine nucleotide-binding protein G(k) subunit alpha OS=Homo sapiens GN=GNAI3 PE=1 SV=3	40.506	5.69	1.228	89.8	110.2	11.743
High	Q6P161	39S ribosomal protein L54, mitochondrial OS=Homo sapiens GN=MRPL54 PE=1 SV=1	15.809	9.6	1.228	89.8	110.2	1.154
High	Q6ZWT7	Lysophospholipid acyltransferase 2 OS=Homo sapiens GN=MBOAT2 PE=2 SV=2	59.488	8.03	1.228	89.8	110.2	0.874
High	P36578	60S ribosomal protein L4 OS=Homo sapiens GN=RPL4 PE=1 SV=5	47.667	11.06	1.227	89.8	110.2	9.798
High	P29317	Ephrin type-A receptor 2 OS=Homo sapiens GN=EPHA2 PE=1 SV=2	108.197	6.23	1.227	89.8	110.2	0.487
High	Q9BQG2	Peroxisomal NADH pyrophosphatase NUDT12 OS=Homo sapiens GN=NUDT12 PE=1 SV=1	52.043	6.83	1.227	89.8	110.2	1.096
High	Q8NFQ8	Torsin-1A-interacting protein 2 OS=Homo sapiens GN=TOR1AIP2 PE=1 SV=1	51.232	4.96	1.226	89.8	110.2	0.931
High	Q13428-4	Isoform 4 of Treacle protein OS=Homo sapiens GN=TCOF1	155.836	8.95	1.226	89.8	110.2	2.384
High	Q9UKY7	Protein CDV3 homolog OS=Homo sapiens GN=CDV3 PE=1 SV=1	27.318	6.4	1.226	89.8	110.2	18.307
High	O94925-3	Isoform 3 of Glutaminase kidney isoform, mitochondrial OS=Homo sapiens GN=GLS	65.418	7.88	1.226	89.8	110.2	2.371
High	P84098	60S ribosomal protein L19 OS=Homo sapiens GN=RPL19 PE=1 SV=1	23.451	11.47	1.226	89.8	110.2	58.948
High	O15439	Multidrug resistance-associated protein 4 OS=Homo sapiens GN=ABCC4 PE=1 SV=3	149.432	8.19	1.226	89.9	110.1	0.402
High	Q96KR1	Zinc finger RNA-binding protein OS=Homo sapiens GN=ZFR PE=1 SV=2	116.939	9.04	1.226	89.9	110.1	2.728
High	Q86TB9	Protein PAT1 homolog 1 OS=Homo sapiens GN=PATL1 PE=1 SV=2	86.796	6.67	1.226	89.9	110.1	0.324
High	Q9GZU8	Protein FAM192A OS=Homo sapiens GN=FAM192A PE=1 SV=1	28.895	5.45	1.225	89.9	110.1	1.054
High	O43765	Small glutamine-rich tetratricopeptide repeat-containing protein alpha OS=Homo sapiens GN=SGTA PE=1 SV=1	34.042	4.87	1.225	89.9	110.1	9
High	Q155Q3	Dixin OS=Homo sapiens GN=DIXDC1 PE=1 SV=2	77.43	6.24	1.225	89.9	110.1	0.11
High	Q9H477	Ribokinase OS=Homo sapiens GN=RBKS PE=1 SV=1	34.121	5.05	1.225	89.9	110.1	1.371
High	Q92522	Histone H1x OS=Homo sapiens GN=H1FX PE=1 SV=1	22.474	10.76	1.225	89.9	110.1	10.788
High	P35269	General transcription factor IIF subunit 1 OS=Homo sapiens GN=GTF2F1 PE=1 SV=2	58.205	7.49	1.225	89.9	110.1	0.859
High	Q9P2F6	Rho GTPase-activating protein 20 OS=Homo sapiens GN=ARHGAP20 PE=1 SV=2	132.525	7.99	1.225	89.9	110.1	0.122
High	Q8TCT9	Minor histocompatibility antigen H13 OS=Homo sapiens GN=HM13 PE=1 SV=1	41.462	6.43	1.225	89.9	110.1	3.87
High	Q9NVJ2	ADP-ribosylation factor-like protein 8B OS=Homo sapiens GN=ARL8B PE=1 SV=1	21.525	8.43	1.224	89.9	110.1	45.416
High	Q5VTI5	Pleckstrin homology domain-containing family A member 6 OS=Homo sapiens GN=PLEKHA6 PE=1 SV=1	119.218	8.92	1.224	89.9	110.1	7.137
High	Q00577	Transcriptional activator protein Pur-alpha OS=Homo sapiens GN=PURA PE=1 SV=2	34.889	6.44	1.224	89.9	110.1	14.013
High	Q9NZZ3	Charged multivesicular body protein 5 OS=Homo sapiens GN=CHMP5 PE=1 SV=1	24.555	4.83	1.224	89.9	110.1	12.335
High	Q00587	Cdc42 effector protein 1 OS=Homo sapiens GN=CDC42EP1 PE=1 SV=1	40.27	7.15	1.224	89.9	110.1	0.585
High	Q14999-2	Isoform 2 of Cullin-7 OS=Homo sapiens GN=CUL7	199.625	5.97	1.224	89.9	110.1	0.259
High	P0C2W1	F-box/SPRY domain-containing protein 1 OS=Homo sapiens GN=FBXO45 PE=1 SV=1	30.613	7.83	1.224	89.9	110.1	0.334
High	Q02790	Peptidyl-prolyl cis-trans isomerase FKBP4 OS=Homo sapiens GN=FKBP4 PE=1 SV=3	51.772	5.43	1.224	89.9	110.1	10.602
High	Q13601	KRR1 small subunit processome component homolog OS=Homo sapiens GN=KRR1 PE=1 SV=4	43.638	9.77	1.224	89.9	110.1	0.616
High	P83731	60S ribosomal protein L24 OS=Homo sapiens GN=RPL24 PE=1 SV=1	17.768	11.25	1.224	89.9	110.1	18.953
High	O00442-2	Isoform 2 of RNA 3'-terminal phosphate cyclase OS=Homo sapiens GN=RTCA	40.683	8.34	1.223	90	110	4.179
High	Q15080	Neutrophil cytosol factor 4 OS=Homo sapiens GN=NCF4 PE=1 SV=2	39.007	6.83	1.223	90	110	0.978
High	Q9UQN3	Charged multivesicular body protein 2b OS=Homo sapiens GN=CHMP2B PE=1 SV=1	23.891	8.76	1.223	90	110	5.105
High	A0A087WYG2	C-Jun-amino-terminal kinase-interacting protein 3 OS=Homo sapiens GN=MAPK8IP3 PE=1 SV=1	147.452	5.4	1.223	90	110	0.422
High	A0A0A0MQR2	Protein RTF2 homolog OS=Homo sapiens GN=RTFDC1 PE=1 SV=1	37.508	8.44	1.223	90	110	1.081
High	P49917	DNA ligase 4 OS=Homo sapiens GN=LIG4 PE=1 SV=2	103.904	7.96	1.223	90	110	0.194
High	Q96FZ2	Embryonic stem cell-specific 5-hydroxymethylcytosine-binding protein OS=Homo sapiens GN=HMCES PE=1 SV=1	40.549	8.15	1.223	90	110	0.292
High	Q5TBB1	Ribonuclease H2 subunit B OS=Homo sapiens GN=RNASEH2B PE=1 SV=1	35.116	9.13	1.222	90	110	0.438
High	Q12857-4	Isoform 4 of Nuclear factor 1 A-type OS=Homo sapiens GN=NFIA	60.855	8.88	1.222	90	110	2.008
High	A6NIW2	Dedicator of cytokinesis protein 11 OS=Homo sapiens GN=DOCK11 PE=1 SV=2	237.946	7.78	1.222	90	110	0.109
High	O95155-4	Isoform 4 of Ubiquitin conjugation factor E4 B OS=Homo sapiens GN=UBE4B	151.465	5.62	1.222	90	110	0.377
High	O95747	Serine/threonine-protein kinase OSR1 OS=Homo sapiens GN=OXSR1 PE=1 SV=1	57.986	6.43	1.222	90	110	8.237
High	P84022	Mothers against decapentaplegic homolog 3 OS=Homo sapiens GN=SMAD3 PE=1 SV=1	48.05	7.15	1.222	90	110	1.994
High	P53384	Cytosolic Fe-S cluster assembly factor NUBP1 OS=Homo sapiens GN=NUBP1 PE=1 SV=2	34.512	5.33	1.222	90	110	1.929
High	Q08431	Lactadherin OS=Homo sapiens GN=MFGE8 PE=1 SV=2	43.095	8.15	1.222	90	110	3.786
High	O43861	Probable phospholipid-transporting ATPase IIB OS=Homo sapiens GN=ATP9B PE=2 SV=4	129.22	7.61	1.221	90	110	0.16
High	P25445	Tumor necrosis factor receptor superfamily member 6 OS=Homo sapiens GN=FAS PE=1 SV=1	37.708	7.94	1.221	90	110	0.778
High	Q5VT25-6	Isoform 6 of Serine/threonine-protein kinase MRCK alpha OS=Homo sapiens GN=CDC42BPA	202.684	6.51	1.221	90	110	1.154
High	Q8IW35-2	Isoform 2 of Centrosomal protein of 97 kDa OS=Homo sapiens GN=CEP97	99.846	5.08	1.221	90	110	0.105
High	Q9C0B0	RING finger protein unkempt homolog OS=Homo sapiens GN=UNK PE=1 SV=2	88.029	6.86	1.221	90	110	0.377
High	P49915	GMP synthase [glutamine-hydrolyzing] OS=Homo sapiens GN=GMPS PE=1 SV=1	76.667	6.87	1.221	90	110	5.989
High	G3V3D1	Epididymal secretory protein E1 (Fragment) OS=Homo sapiens GN=NPC2 PE=1 SV=1	23.684	6.73	1.221	90	110	9
High	O00214-2	Isoform 2 of Galectin-8 OS=Homo sapiens GN=LGALS8	40.372	9.01	1.221	90.1	109.9	1.154
High	Q8TEA8	D-tyrosyl-tRNA(Tyr) deacylase 1 OS=Homo sapiens GN=DTD1 PE=1 SV=2	23.409	8.24	1.221	90.1	109.9	2.981
High	P18124	60S ribosomal protein L7 OS=Homo sapiens GN=RPL7 PE=1 SV=1	29.207	10.65	1.221	90.1	109.9	19.535
High	Q9NVU7	Protein SDA1 homolog OS=Homo sapiens GN=SDAD1 PE=1 SV=3	79.82	9.25	1.221	90.1	109.9	0.315
High	Q9NPL8	Complex I assembly factor TIMMDC1, mitochondrial OS=Homo sapiens GN=TIMMDC1 PE=1 SV=2	32.158	8.5	1.22	90.1	109.9	0.896
High	Q9Y2Y1	DNA-directed RNA polymerase III subunit RPC10 OS=Homo sapiens GN=POLR3K PE=1 SV=2	12.328	7.83	1.22	90.1	109.9	1.154
High	P82094-2	Isoform 2 of TATA element modulatory factor OS=Homo sapiens GN=TMF1	123.08	4.92	1.22	90.1	109.9	0.697
High	Q658Y4	Protein FAM91A1 OS=Homo sapiens GN=FAM91A1 PE=1 SV=3	93.85	6.39	1.219	90.1	109.9	1.228
High	Q53EP0	Fibronectin type III domain-containing protein 3B OS=Homo sapiens GN=FNDC3B PE=1 SV=2	132.803	5.95	1.219	90.1	109.9	0.389
High	Q8IWV2	Contactin-4 OS=Homo sapiens GN=CNTN4 PE=1 SV=1	113.383	7.47	1.219	90.1	109.9	0.087
High	P07237	Protein disulfide-isomerase OS=Homo sapiens GN=P4HB PE=1 SV=3	57.081	4.87	1.219	90.1	109.9	32.497
High	Q15056-2	Isoform Short of Eukaryotic translation initiation factor 4H OS=Homo sapiens GN=EIF4H	25.185	8.09	1.219	90.1	109.9	10.365
High	P19174-2	Isoform 2 of 1-phosphatidylinositol 4,5-bisphosphate phosphodiesterase gamma-1 OS=Homo sapiens GN=PLCG1	148.566	6.05	1.219	90.1	109.9	1.865
High	P09486	SPARC OS=Homo sapiens GN=SPARC PE=1 SV=1	34.61	4.84	1.219	90.1	109.9	6.356
High	Q9Y4P3	Transducin beta-like protein 2 OS=Homo sapiens GN=TBL2 PE=1 SV=1	49.766	9.44	1.219	90.1	109.9	2.535
High	P62913	60S ribosomal protein L11 OS=Homo sapiens GN=RPL11 PE=1 SV=2	20.24	9.6	1.219	90.1	109.9	15.681
High	Q9UPZ3	Hermansky-Pudlak syndrome 5 protein OS=Homo sapiens GN=HPS5 PE=1 SV=2	127.368	5.54	1.219	90.1	109.9	0.225
High	P62136	Serine/threonine-protein phosphatase PP1-alpha catalytic subunit OS=Homo sapiens GN=PPP1CA PE=1 SV=1	37.488	6.33	1.219	90.1	109.9	38.811
High	P00519-2	Isoform IB of Tyrosine-protein kinase ABL1 OS=Homo sapiens GN=ABL1	124.877	8.84	1.218	90.2	109.8	0.105
High	O43189	PHD finger protein 1 OS=Homo sapiens GN=PHF1 PE=1 SV=3	62.066	9.01	1.218	90.2	109.8	0.141
High	O43924	Retinal rod rhodopsin-sensitive cGMP 3',5'-cyclic phosphodiesterase subunit delta OS=Homo sapiens GN=PDE6D PE=1 SV=1	17.409	5.67	1.218	90.2	109.8	2.981
High	O00160	Unconventional myosin-If OS=Homo sapiens GN=MYO1F PE=1 SV=3	124.766	9.11	1.218	90.2	109.8	0.949
High	Q15022	Polycomb protein SUZ12 OS=Homo sapiens GN=SUZ12 PE=1 SV=3	83.003	8.81	1.218	90.2	109.8	0.119
High	P16220	Cyclic AMP-responsive element-binding protein 1 OS=Homo sapiens GN=CREB1 PE=1 SV=2	36.666	5.57	1.218	90.2	109.8	9
High	Q7RTV0	PHD finger-like domain-containing protein 5A OS=Homo sapiens GN=PHF5A PE=1 SV=1	12.397	8.41	1.218	90.2	109.8	12.335
High	Q99442	Translocation protein SEC62 OS=Homo sapiens GN=SEC62 PE=1 SV=1	45.833	7.12	1.218	90.2	109.8	1.976
High	Q9NZW5	MAGUK p55 subfamily member 6 OS=Homo sapiens GN=MPP6 PE=1 SV=2	61.079	6.18	1.218	90.2	109.8	14.118
High	Q02108	Guanylate cyclase soluble subunit alpha-3 OS=Homo sapiens GN=GUCY1A3 PE=1 SV=2	77.402	7.11	1.218	90.2	109.8	3.732
High	Q14847	LIM and SH3 domain protein 1 OS=Homo sapiens GN=LASP1 PE=1 SV=2	29.698	7.05	1.217	90.2	109.8	34.938
High	Q96QE2	Proton myo-inositol cotransporter OS=Homo sapiens GN=SLC2A13 PE=1 SV=3	70.326	5.96	1.217	90.2	109.8	0.407
High	I3L1Y9	FLYWCH family member 2 OS=Homo sapiens GN=FLYWCH2 PE=1 SV=1	15.594	10.21	1.217	90.2	109.8	1.783
High	Q9GZT8	NIF3-like protein 1 OS=Homo sapiens GN=NIF3L1 PE=1 SV=2	41.942	6.65	1.217	90.2	109.8	3.806
High	Q13425	Beta-2-syntrophin OS=Homo sapiens GN=SNTB2 PE=1 SV=1	57.913	8.82	1.217	90.2	109.8	5.136
High	Q00722	1-phosphatidylinositol 4,5-bisphosphate phosphodiesterase beta-2 OS=Homo sapiens GN=PLCB2 PE=1 SV=2	133.939	6.29	1.217	90.2	109.8	0.53
High	Q96GQ5	RUS1 family protein C16orf58 OS=Homo sapiens GN=C16orf58 PE=1 SV=2	50.985	6.93	1.216	90.2	109.8	4.337
High	Q9P273	Teneurin-3 OS=Homo sapiens GN=TENM3 PE=2 SV=3	300.76	6.42	1.216	90.2	109.8	0.082
High	Q9Y291	28S ribosomal protein S33, mitochondrial OS=Homo sapiens GN=MRPS33 PE=1 SV=1	12.621	10.11	1.216	90.3	109.7	1.154
High	Q92597	Protein NDRG1 OS=Homo sapiens GN=NDRG1 PE=1 SV=1	42.808	5.82	1.216	90.3	109.7	442.669
High	Q9P0M6	Core histone macro-H2A.2 OS=Homo sapiens GN=H2AFY2 PE=1 SV=3	40.033	9.69	1.215	90.3	109.7	36.927
High	P42166	Lamina-associated polypeptide 2, isoform alpha OS=Homo sapiens GN=TMPO PE=1 SV=2	75.446	7.66	1.215	90.3	109.7	2.35
High	B4DR61	Protein transport protein Sec61 subunit alpha isoform 1 OS=Homo sapiens GN=SEC61A1 PE=1 SV=1	52.915	8.24	1.215	90.3	109.7	2.34
High	P17813	Endoglin OS=Homo sapiens GN=ENG PE=1 SV=2	70.533	6.61	1.215	90.3	109.7	2.687
High	Q99614	Tetratricopeptide repeat protein 1 OS=Homo sapiens GN=TTC1 PE=1 SV=1	33.505	4.84	1.215	90.3	109.7	4.995
High	Q5SSJ5	Heterochromatin protein 1-binding protein 3 OS=Homo sapiens GN=HP1BP3 PE=1 SV=1	61.169	9.67	1.215	90.3	109.7	12.219
High	H0YF29	UPF0598 protein C8orf82 (Fragment) OS=Homo sapiens GN=C8orf82 PE=1 SV=1	28.579	9.72	1.215	90.3	109.7	0.968
High	Q9H6W3	Bifunctional lysine-specific demethylase and histidyl-hydroxylase NO66 OS=Homo sapiens GN=NO66 PE=1 SV=2	71.041	6.46	1.215	90.3	109.7	0.682
High	Q9BYC8	39S ribosomal protein L32, mitochondrial OS=Homo sapiens GN=MRPL32 PE=1 SV=1	21.391	9.73	1.215	90.3	109.7	0.585
High	Q01581	Hydroxymethylglutaryl-CoA synthase, cytoplasmic OS=Homo sapiens GN=HMGCS1 PE=1 SV=2	57.257	5.41	1.215	90.3	109.7	0.817
High	A0A0G2JS53	Baculoviral IAP repeat-containing protein 1 OS=Homo sapiens GN=NAIP PE=1 SV=1	159.511	5.99	1.215	90.3	109.7	0.119
High	Q99807	5-demethoxyubiquinone hydroxylase, mitochondrial OS=Homo sapiens GN=COQ7 PE=1 SV=3	24.262	8.59	1.215	90.3	109.7	0.334
High	Q96EM0	Trans-3-hydroxy-L-proline dehydratase OS=Homo sapiens GN=L3HYPDH PE=1 SV=2	38.113	6.68	1.215	90.3	109.7	3.16
High	Q96C36	Pyrroline-5-carboxylate reductase 2 OS=Homo sapiens GN=PYCR2 PE=1 SV=1	33.616	7.77	1.215	90.3	109.7	1.154
High	P34932	Heat shock 70 kDa protein 4 OS=Homo sapiens GN=HSPA4 PE=1 SV=4	94.271	5.19	1.214	90.3	109.7	29.392
High	Q6P2P2	Putative protein arginine N-methyltransferase 9 OS=Homo sapiens GN=PRMT9 PE=2 SV=1	94.441	5.25	1.214	90.3	109.7	0.119
High	Q9BVP2	Guanine nucleotide-binding protein-like 3 OS=Homo sapiens GN=GNL3 PE=1 SV=2	61.954	9.16	1.214	90.3	109.7	1.207
High	Q9NQ50	39S ribosomal protein L40, mitochondrial OS=Homo sapiens GN=MRPL40 PE=1 SV=1	24.475	9.63	1.214	90.3	109.7	2.511
High	P05114	Non-histone chromosomal protein HMG-14 OS=Homo sapiens GN=HMGN1 PE=1 SV=3	10.653	9.6	1.214	90.3	109.7	30.623
High	O15400	Syntaxin-7 OS=Homo sapiens GN=STX7 PE=1 SV=4	29.797	5.55	1.214	90.3	109.7	18.307
High	Q6PL24	Protein TMED8 OS=Homo sapiens GN=TMED8 PE=1 SV=1	35.718	4.74	1.214	90.3	109.7	0.931
High	P23526	Adenosylhomocysteinase OS=Homo sapiens GN=AHCY PE=1 SV=4	47.685	6.34	1.214	90.3	109.7	51.481
High	Q14739	Lamin-B receptor OS=Homo sapiens GN=LBR PE=1 SV=2	70.658	9.36	1.214	90.3	109.7	0.778
High	O00268	Transcription initiation factor TFIID subunit 4 OS=Homo sapiens GN=TAF4 PE=1 SV=2	110.047	9.94	1.214	90.3	109.7	0.174
High	Q06546	GA-binding protein alpha chain OS=Homo sapiens GN=GABPA PE=1 SV=1	51.263	4.97	1.214	90.4	109.6	1.291
High	P52948	Nuclear pore complex protein Nup98-Nup96 OS=Homo sapiens GN=NUP98 PE=1 SV=4	197.457	6.4	1.214	90.4	109.6	1.414
High	P49006	MARCKS-related protein OS=Homo sapiens GN=MARCKSL1 PE=1 SV=2	19.517	4.67	1.213	90.4	109.6	6.943
High	Q9UQR1	Zinc finger protein 148 OS=Homo sapiens GN=ZNF148 PE=1 SV=2	88.921	6.48	1.213	90.4	109.6	0.245
High	A0A0G2JMZ8	Occludin OS=Homo sapiens GN=OCLN PE=1 SV=1	59.092	5.95	1.213	90.4	109.6	0.833
High	Q9NPH2	Inositol-3-phosphate synthase 1 OS=Homo sapiens GN=ISYNA1 PE=1 SV=1	61.029	5.76	1.213	90.4	109.6	13.454
High	Q6ZNL6	FYVE, RhoGEF and PH domain-containing protein 5 OS=Homo sapiens GN=FGD5 PE=1 SV=3	159.791	5.01	1.213	90.4	109.6	0.489
High	P18206	Vinculin OS=Homo sapiens GN=VCL PE=1 SV=4	123.722	5.66	1.213	90.4	109.6	81.54
High	O95429	BAG family molecular chaperone regulator 4 OS=Homo sapiens GN=BAG4 PE=1 SV=1	49.563	5.12	1.213	90.4	109.6	1.512
High	Q9NR56-5	Isoform 5 of Muscleblind-like protein 1 OS=Homo sapiens GN=MBNL1	40.965	8.75	1.213	90.4	109.6	4.179
High	P53999	Activated RNA polymerase II transcriptional coactivator p15 OS=Homo sapiens GN=SUB1 PE=1 SV=3	14.386	9.6	1.213	90.4	109.6	11.589
High	Q8IYS1	Peptidase M20 domain-containing protein 2 OS=Homo sapiens GN=PM20D2 PE=1 SV=2	47.746	5.85	1.213	90.4	109.6	1.721
High	P55345	Protein arginine N-methyltransferase 2 OS=Homo sapiens GN=PRMT2 PE=1 SV=1	49.01	5.17	1.213	90.4	109.6	0.874
High	Q9Y5B0	RNA polymerase II subunit A C-terminal domain phosphatase OS=Homo sapiens GN=CTDP1 PE=1 SV=3	104.335	5.27	1.213	90.4	109.6	0.233
High	P56537	Eukaryotic translation initiation factor 6 OS=Homo sapiens GN=EIF6 PE=1 SV=1	26.582	4.68	1.213	90.4	109.6	13.678
High	Q8WTS6	Histone-lysine N-methyltransferase SETD7 OS=Homo sapiens GN=SETD7 PE=1 SV=1	40.695	4.63	1.213	90.4	109.6	7.733
High	A6NGN9	IgLON family member 5 OS=Homo sapiens GN=IGLON5 PE=2 SV=4	36.772	7.34	1.212	90.4	109.6	0.468
High	Q9H910-3	Isoform 3 of Hematological and neurological expressed 1-like protein OS=Homo sapiens GN=HN1L	23.012	9.57	1.212	90.4	109.6	9
High	Q8TB45	DEP domain-containing mTOR-interacting protein OS=Homo sapiens GN=DEPTOR PE=1 SV=2	46.264	8.07	1.212	90.4	109.6	0.616
High	P49711	Transcriptional repressor CTCF OS=Homo sapiens GN=CTCF PE=1 SV=1	82.732	6.96	1.212	90.4	109.6	1.448
High	Q15019-2	Isoform 2 of Septin-2 OS=Homo sapiens GN=SEPT2	45.432	6.89	1.212	90.4	109.6	38.811
High	Q9BZE9-2	Isoform 2 of Tether containing UBX domain for GLUT4 OS=Homo sapiens GN=ASPSCR1	69.947	8.09	1.212	90.4	109.6	0.983
High	Q8TDN6	Ribosome biogenesis protein BRX1 homolog OS=Homo sapiens GN=BRIX1 PE=1 SV=2	41.375	9.92	1.212	90.4	109.6	1.239
High	Q9UNZ2-5	Isoform 3 of NSFL1 cofactor p47 OS=Homo sapiens GN=NSFL1C	40.791	5.15	1.212	90.4	109.6	15.156
High	P16885	1-phosphatidylinositol 4,5-bisphosphate phosphodiesterase gamma-2 OS=Homo sapiens GN=PLCG2 PE=1 SV=4	147.776	6.64	1.212	90.4	109.6	0.806
High	Q8TDQ7	Glucosamine-6-phosphate isomerase 2 OS=Homo sapiens GN=GNPDA2 PE=1 SV=1	31.065	6.95	1.212	90.4	109.6	23.484
High	A0A087X0N2	Leptin receptor gene-related protein OS=Homo sapiens GN=LEPROT PE=1 SV=1	15.418	6.51	1.212	90.4	109.6	4.623
High	Q14019	Coactosin-like protein OS=Homo sapiens GN=COTL1 PE=1 SV=3	15.935	5.67	1.212	90.4	109.6	30.623
High	P06733	Alpha-enolase OS=Homo sapiens GN=ENO1 PE=1 SV=2	47.139	7.39	1.211	90.4	109.6	279.722
High	Q8WY36	HMG box transcription factor BBX OS=Homo sapiens GN=BBX PE=1 SV=1	105.064	8.79	1.211	90.5	109.5	0.198
High	Q7Z4G1-2	Isoform 2 of COMM domain-containing protein 6 OS=Homo sapiens GN=COMMD6	10.9	6	1.211	90.5	109.5	2.728
High	Q14978-3	Isoform 3 of Nucleolar and coiled-body phosphoprotein 1 OS=Homo sapiens GN=NOLC1	73.702	9.47	1.211	90.5	109.5	1.047
High	Q5BKZ1	DBIRD complex subunit ZNF326 OS=Homo sapiens GN=ZNF326 PE=1 SV=2	65.613	5.15	1.211	90.5	109.5	0.968
High	Q6P587	Acylpyruvase FAHD1, mitochondrial OS=Homo sapiens GN=FAHD1 PE=1 SV=2	24.827	7.39	1.21	90.5	109.5	4.817
High	Q9Y2U8	Inner nuclear membrane protein Man1 OS=Homo sapiens GN=LEMD3 PE=1 SV=2	99.935	7.55	1.21	90.5	109.5	0.374
High	Q86YH6	Decaprenyl-diphosphate synthase subunit 2 OS=Homo sapiens GN=PDSS2 PE=1 SV=2	44.101	8.24	1.21	90.5	109.5	0.304
High	P82987	ADAMTS-like protein 3 OS=Homo sapiens GN=ADAMTSL3 PE=1 SV=4	188.569	7.83	1.21	90.5	109.5	0.638
High	P48382	DNA-binding protein RFX5 OS=Homo sapiens GN=RFX5 PE=1 SV=1	65.283	9.29	1.21	90.5	109.5	0.401
High	Q8IYB8	ATP-dependent RNA helicase SUPV3L1, mitochondrial OS=Homo sapiens GN=SUPV3L1 PE=1 SV=1	87.935	7.99	1.21	90.5	109.5	0.855
High	H3BLZ8	Probable ATP-dependent RNA helicase DDX17 OS=Homo sapiens GN=DDX17 PE=1 SV=1	80.389	8.37	1.21	90.5	109.5	24.119
High	Q9Y4F9	Protein FAM65B OS=Homo sapiens GN=FAM65B PE=1 SV=4	118.445	5.41	1.21	90.5	109.5	0.505
High	Q9NYH9	U3 small nucleolar RNA-associated protein 6 homolog OS=Homo sapiens GN=UTP6 PE=2 SV=2	70.149	7.28	1.21	90.5	109.5	0.245
High	P08294	Extracellular superoxide dismutase [Cu-Zn] OS=Homo sapiens GN=SOD3 PE=1 SV=2	25.835	6.61	1.21	90.5	109.5	7.111
High	Q9NUM4	Transmembrane protein 106B OS=Homo sapiens GN=TMEM106B PE=1 SV=2	31.108	6.99	1.209	90.5	109.5	0.638
High	P31948-2	Isoform 2 of Stress-induced-phosphoprotein 1 OS=Homo sapiens GN=STIP1	68.037	7.74	1.209	90.5	109.5	13.091
High	Q86WB0	Nuclear-interacting partner of ALK OS=Homo sapiens GN=ZC3HC1 PE=1 SV=1	55.226	5.62	1.209	90.5	109.5	1.438
High	P52756	RNA-binding protein 5 OS=Homo sapiens GN=RBM5 PE=1 SV=2	92.097	6.28	1.209	90.5	109.5	0.438
High	P43686	26S protease regulatory subunit 6B OS=Homo sapiens GN=PSMC4 PE=1 SV=2	47.337	5.21	1.209	90.6	109.4	32.113
High	Q13155	Aminoacyl tRNA synthase complex-interacting multifunctional protein 2 OS=Homo sapiens GN=AIMP2 PE=1 SV=2	35.326	8.22	1.209	90.6	109.4	4.623
High	Q14554	Protein disulfide-isomerase A5 OS=Homo sapiens GN=PDIA5 PE=1 SV=1	59.556	7.91	1.208	90.6	109.4	2.162
High	Q9UPQ0	LIM and calponin homology domains-containing protein 1 OS=Homo sapiens GN=LIMCH1 PE=1 SV=4	121.792	6.47	1.208	90.6	109.4	2.008
High	P61289-2	Isoform 2 of Proteasome activator complex subunit 3 OS=Homo sapiens GN=PSME3	30.867	6.11	1.208	90.6	109.4	7.913
High	Q9BSD7	Cancer-related nucleoside-triphosphatase OS=Homo sapiens GN=NTPCR PE=1 SV=1	20.7	9.54	1.208	90.6	109.4	5.105
High	O76024	Wolframin OS=Homo sapiens GN=WFS1 PE=1 SV=2	100.227	8.05	1.208	90.6	109.4	1.371
High	Q13442	28 kDa heat- and acid-stable phosphoprotein OS=Homo sapiens GN=PDAP1 PE=1 SV=1	20.618	8.87	1.208	90.6	109.4	30.623
High	Q03154	Aminoacylase-1 OS=Homo sapiens GN=ACY1 PE=1 SV=1	45.856	6.18	1.208	90.6	109.4	10.938
High	Q96Q83	Alpha-ketoglutarate-dependent dioxygenase alkB homolog 3 OS=Homo sapiens GN=ALKBH3 PE=1 SV=1	33.354	8.4	1.208	90.6	109.4	0.292
High	Q8NBM4	Ubiquitin-associated domain-containing protein 2 OS=Homo sapiens GN=UBAC2 PE=1 SV=1	38.938	9.01	1.208	90.6	109.4	1.239
High	Q8IYB5-2	Isoform 2 of Stromal membrane-associated protein 1 OS=Homo sapiens GN=SMAP1	47.579	8.88	1.208	90.6	109.4	3.642
High	Q6PKG0	La-related protein 1 OS=Homo sapiens GN=LARP1 PE=1 SV=2	123.434	8.82	1.208	90.6	109.4	2.928
High	Q9UQL6-3	Isoform 3 of Histone deacetylase 5 OS=Homo sapiens GN=HDAC5	121.973	6.24	1.208	90.6	109.4	0.208
High	Q8WWQ0	PH-interacting protein OS=Homo sapiens GN=PHIP PE=1 SV=2	206.56	8.85	1.208	90.6	109.4	0.859
High	Q5VTL8	Pre-mRNA-splicing factor 38B OS=Homo sapiens GN=PRPF38B PE=1 SV=1	64.429	10.54	1.208	90.6	109.4	0.823
High	Q9HB71	Calcyclin-binding protein OS=Homo sapiens GN=CACYBP PE=1 SV=2	26.194	8.25	1.207	90.6	109.4	10.788
High	P61081	NEDD8-conjugating enzyme Ubc12 OS=Homo sapiens GN=UBE2M PE=1 SV=1	20.887	7.69	1.207	90.6	109.4	13.678
High	Q92954-3	Isoform C of Proteoglycan 4 OS=Homo sapiens GN=PRG4	141.018	9.39	1.207	90.6	109.4	0.61
High	P06753-5	Isoform 5 of Tropomyosin alpha-3 chain OS=Homo sapiens GN=TPM3	28.853	4.75	1.207	90.6	109.4	298.358
High	C9JEH3	Angio-associated migratory cell protein OS=Homo sapiens GN=AAMP PE=1 SV=1	46.792	4.42	1.207	90.6	109.4	1.448
High	O75157	TSC22 domain family protein 2 OS=Homo sapiens GN=TSC22D2 PE=1 SV=3	79.179	5.02	1.207	90.6	109.4	1.512
High	P35249	Replication factor C subunit 4 OS=Homo sapiens GN=RFC4 PE=1 SV=2	39.657	8.02	1.207	90.6	109.4	0.668
High	G3V3G9	Uncharacterized protein OS=Homo sapiens PE=4 SV=1	84.7	5.12	1.207	90.6	109.4	1.766
High	Q9ULE6	Paladin OS=Homo sapiens GN=PALD1 PE=1 SV=3	96.693	6.54	1.207	90.6	109.4	1.215
High	O43852-4	Isoform 4 of Calumenin OS=Homo sapiens GN=CALU	38.055	4.58	1.207	90.6	109.4	67.129
High	P14866	Heterogeneous nuclear ribonucleoprotein L OS=Homo sapiens GN=HNRNPL PE=1 SV=2	64.092	8.22	1.207	90.6	109.4	30.623
High	Q5T653	39S ribosomal protein L2, mitochondrial OS=Homo sapiens GN=MRPL2 PE=1 SV=2	33.28	11.3	1.207	90.6	109.4	1.069
High	P62424	60S ribosomal protein L7a OS=Homo sapiens GN=RPL7A PE=1 SV=2	29.977	10.61	1.207	90.6	109.4	38.811
High	Q13426	DNA repair protein XRCC4 OS=Homo sapiens GN=XRCC4 PE=1 SV=2	38.263	4.98	1.206	90.7	109.3	1.404
High	Q96CM8-2	Isoform 2 of Acyl-CoA synthetase family member 2, mitochondrial OS=Homo sapiens GN=ACSF2	70.577	7.84	1.206	90.7	109.3	5.225
High	P12268	Inosine-5'-monophosphate dehydrogenase 2 OS=Homo sapiens GN=IMPDH2 PE=1 SV=2	55.77	6.9	1.206	90.7	109.3	15.681
High	P35219	Carbonic anhydrase-related protein OS=Homo sapiens GN=CA8 PE=1 SV=3	32.953	4.86	1.206	90.7	109.3	0.638
High	A0A0C4DH47	Thromboxane-A synthase OS=Homo sapiens GN=TBXAS1 PE=1 SV=1	65.721	8.16	1.206	90.7	109.3	1.297
High	A0A0C4DFY5	G-protein-coupled receptor family C group 5 member C OS=Homo sapiens GN=GPRC5C PE=1 SV=1	52.9	8.94	1.206	90.7	109.3	0.259
High	Q9BXJ9	N-alpha-acetyltransferase 15, NatA auxiliary subunit OS=Homo sapiens GN=NAA15 PE=1 SV=1	101.208	7.42	1.206	90.7	109.3	3.417
High	Q8N1W1-6	Isoform 6 of Rho guanine nucleotide exchange factor 28 OS=Homo sapiens GN=ARHGEF28	194.397	6.09	1.205	90.7	109.3	0.135
High	Q92503-2	Isoform 2 of SEC14-like protein 1 OS=Homo sapiens GN=SEC14L1	81.79	6.51	1.205	90.7	109.3	0.271
High	P16615	Sarcoplasmic/endoplasmic reticulum calcium ATPase 2 OS=Homo sapiens GN=ATP2A2 PE=1 SV=1	114.683	5.34	1.205	90.7	109.3	8.583
High	Q6PIJ6	F-box only protein 38 OS=Homo sapiens GN=FBXO38 PE=1 SV=3	133.858	6.33	1.205	90.7	109.3	0.359
High	Q2TAZ0-3	Isoform 2 of Autophagy-related protein 2 homolog A OS=Homo sapiens GN=ATG2A	212.953	5.88	1.205	90.7	109.3	0.158
High	P08758	Annexin A5 OS=Homo sapiens GN=ANXA5 PE=1 SV=2	35.914	5.05	1.205	90.7	109.3	99
High	Q99519	Sialidase-1 OS=Homo sapiens GN=NEU1 PE=1 SV=1	45.439	5.88	1.205	90.7	109.3	0.222
High	Q96T51	RUN and FYVE domain-containing protein 1 OS=Homo sapiens GN=RUFY1 PE=1 SV=2	79.767	5.74	1.205	90.7	109.3	2.818
High	Q8N183	Mimitin, mitochondrial OS=Homo sapiens GN=NDUFAF2 PE=1 SV=1	19.844	8.97	1.205	90.7	109.3	11.328
High	Q8N5H3	Protein FAM89B OS=Homo sapiens GN=FAM89B PE=1 SV=2	20.135	5.34	1.205	90.7	109.3	1.154
High	P17540	Creatine kinase S-type, mitochondrial OS=Homo sapiens GN=CKMT2 PE=1 SV=2	47.474	8.19	1.205	90.7	109.3	1.031
High	Q96H79	Zinc finger CCCH-type antiviral protein 1-like OS=Homo sapiens GN=ZC3HAV1L PE=1 SV=2	32.94	8.13	1.205	90.7	109.3	4.412
High	P26583	High mobility group protein B2 OS=Homo sapiens GN=HMGB2 PE=1 SV=2	24.019	7.81	1.205	90.7	109.3	4.878
High	Q9ULJ6	Zinc finger MIZ domain-containing protein 1 OS=Homo sapiens GN=ZMIZ1 PE=1 SV=3	115.409	7.46	1.205	90.7	109.3	0.166
High	Q8TB61	Adenosine 3'-phospho 5'-phosphosulfate transporter 1 OS=Homo sapiens GN=SLC35B2 PE=1 SV=1	47.484	9.16	1.205	90.7	109.3	0.73
High	P62310	U6 snRNA-associated Sm-like protein LSm3 OS=Homo sapiens GN=LSM3 PE=1 SV=2	11.838	4.7	1.204	90.7	109.3	5.31
High	O43414	ERI1 exoribonuclease 3 OS=Homo sapiens GN=ERI3 PE=1 SV=2	37.214	8.07	1.204	90.7	109.3	2.162
High	P46439	Glutathione S-transferase Mu 5 OS=Homo sapiens GN=GSTM5 PE=1 SV=3	25.658	7.39	1.204	90.7	109.3	13.384
High	Q96IF1	LIM domain-containing protein ajuba OS=Homo sapiens GN=AJUBA PE=1 SV=1	56.897	7.14	1.204	90.8	109.2	0.54
High	A0A0B4J2A0	Uncharacterized protein OS=Homo sapiens PE=1 SV=1	51.472	6.83	1.204	90.8	109.2	0.492
High	Q92791	Synaptonemal complex protein SC65 OS=Homo sapiens GN=P3H4 PE=1 SV=1	50.349	4.77	1.203	90.8	109.2	0.874
High	Q9NQG5	Regulation of nuclear pre-mRNA domain-containing protein 1B OS=Homo sapiens GN=RPRD1B PE=1 SV=1	36.877	5.97	1.203	90.8	109.2	6.743
High	P55072	Transitional endoplasmic reticulum ATPase OS=Homo sapiens GN=VCP PE=1 SV=4	89.266	5.26	1.203	90.8	109.2	330.767
High	Q96CQ1	Solute carrier family 25 member 36 OS=Homo sapiens GN=SLC25A36 PE=1 SV=1	34.261	8.57	1.203	90.8	109.2	0.334
High	Q9H0L4	Cleavage stimulation factor subunit 2 tau variant OS=Homo sapiens GN=CSTF2T PE=1 SV=1	64.396	7.25	1.203	90.8	109.2	1.829
High	Q99504	Eyes absent homolog 3 OS=Homo sapiens GN=EYA3 PE=1 SV=3	62.624	5.21	1.203	90.8	109.2	0.359
High	P49902	Cytosolic purine 5'-nucleotidase OS=Homo sapiens GN=NT5C2 PE=1 SV=1	64.928	6.14	1.202	90.8	109.2	6.356
High	P32519	ETS-related transcription factor Elf-1 OS=Homo sapiens GN=ELF1 PE=1 SV=2	67.456	5.21	1.202	90.8	109.2	0.468
High	P49257	Protein ERGIC-53 OS=Homo sapiens GN=LMAN1 PE=1 SV=2	57.513	6.77	1.202	90.8	109.2	5.723
High	Q9P1Q0	Vacuolar protein sorting-associated protein 54 OS=Homo sapiens GN=VPS54 PE=1 SV=2	110.519	6.55	1.202	90.8	109.2	0.122
High	Q96HH9-3	Isoform 3 of GRAM domain-containing protein 3 OS=Homo sapiens GN=GRAMD3	49.838	8.5	1.202	90.8	109.2	0.509
High	A0A087X1Z3	Proteasome activator complex subunit 2 OS=Homo sapiens GN=PSME2 PE=1 SV=1	29.108	6.71	1.202	90.8	109.2	24.119
High	Q7Z6I6	Rho GTPase-activating protein 30 OS=Homo sapiens GN=ARHGAP30 PE=1 SV=3	118.509	4.81	1.202	90.8	109.2	0.091
High	H3BN02	Integrin alpha-X OS=Homo sapiens GN=ITGAX PE=1 SV=1	128.456	6.6	1.202	90.8	109.2	0.353
High	A0A087WWD4	Neural cell adhesion molecule 1 OS=Homo sapiens GN=NCAM1 PE=1 SV=1	97.284	4.93	1.202	90.8	109.2	2.318
High	P53990-5	Isoform 5 of IST1 homolog OS=Homo sapiens GN=IST1	41.539	5.57	1.202	90.8	109.2	6.627
High	O60330	Protocadherin gamma-A12 OS=Homo sapiens GN=PCDHGA12 PE=2 SV=1	100.893	5.05	1.202	90.8	109.2	0.546
High	Q9BQ04	RNA-binding protein 4B OS=Homo sapiens GN=RBM4B PE=1 SV=1	40.124	6.74	1.202	90.8	109.2	3.642
High	Q9BXN1	Asporin OS=Homo sapiens GN=ASPN PE=1 SV=2	43.389	7.08	1.202	90.8	109.2	7.111
High	Q15274	Nicotinate-nucleotide pyrophosphorylase [carboxylating] OS=Homo sapiens GN=QPRT PE=1 SV=3	30.826	6.21	1.201	90.8	109.2	7.66
High	Q7L2J0	7SK snRNA methylphosphate capping enzyme OS=Homo sapiens GN=MEPCE PE=1 SV=1	74.31	9.57	1.201	90.8	109.2	1.572
High	Q15788	Nuclear receptor coactivator 1 OS=Homo sapiens GN=NCOA1 PE=1 SV=3	156.658	6.2	1.201	90.9	109.1	0.07
High	Q16513	Serine/threonine-protein kinase N2 OS=Homo sapiens GN=PKN2 PE=1 SV=1	111.964	6.3	1.201	90.9	109.1	1.886
High	Q8TB40	Protein ABHD4 OS=Homo sapiens GN=ABHD4 PE=2 SV=1	38.77	7.59	1.201	90.9	109.1	0.245
High	Q05655	Protein kinase C delta type OS=Homo sapiens GN=PRKCD PE=1 SV=2	77.455	7.75	1.201	90.9	109.1	2.594
High	A0A1B0GUW5	RNA-binding motif, single-stranded-interacting protein 3 (Fragment) OS=Homo sapiens GN=RBMS3 PE=1 SV=1	54.624	8.85	1.201	90.9	109.1	1.154
High	P62917	60S ribosomal protein L8 OS=Homo sapiens GN=RPL8 PE=1 SV=2	28.007	11.03	1.201	90.9	109.1	21.758
High	P46977	Dolichyl-diphosphooligosaccharide--protein glycosyltransferase subunit STT3A OS=Homo sapiens GN=STT3A PE=1 SV=2	80.477	8.07	1.201	90.9	109.1	1.728
High	Q96EY1	DnaJ homolog subfamily A member 3, mitochondrial OS=Homo sapiens GN=DNAJA3 PE=1 SV=2	52.456	9.26	1.201	90.9	109.1	0.701
High	P35749	Myosin-11 OS=Homo sapiens GN=MYH11 PE=1 SV=3	227.199	5.5	1.201	90.9	109.1	8.127
High	Q9P212	1-phosphatidylinositol 4,5-bisphosphate phosphodiesterase epsilon-1 OS=Homo sapiens GN=PLCE1 PE=1 SV=3	258.551	6.48	1.2	90.9	109.1	0.163
High	Q99969	Retinoic acid receptor responder protein 2 OS=Homo sapiens GN=RARRES2 PE=1 SV=1	18.606	9.09	1.2	90.9	109.1	4.012
High	Q969M3-3	Isoform 3 of Protein YIPF5 OS=Homo sapiens GN=YIPF5	29.088	4.46	1.2	90.9	109.1	1.512
High	Q9H9Q4	Non-homologous end-joining factor 1 OS=Homo sapiens GN=NHEJ1 PE=1 SV=1	33.316	5.97	1.2	90.9	109.1	1.848
High	Q8N0X7	Spartin OS=Homo sapiens GN=SPG20 PE=1 SV=1	72.788	5.91	1.2	90.9	109.1	1.683
High	O00764	Pyridoxal kinase OS=Homo sapiens GN=PDXK PE=1 SV=1	35.08	6.13	1.2	90.9	109.1	62.096
High	Q66LE6	Serine/threonine-protein phosphatase 2A 55 kDa regulatory subunit B delta isoform OS=Homo sapiens GN=PPP2R2D PE=2 SV=1	52.01	6.39	1.2	90.9	109.1	2.455
High	P53582	Methionine aminopeptidase 1 OS=Homo sapiens GN=METAP1 PE=1 SV=2	43.187	7.17	1.2	90.9	109.1	0.65
High	Q9Y487	V-type proton ATPase 116 kDa subunit a isoform 2 OS=Homo sapiens GN=ATP6V0A2 PE=1 SV=2	98.018	6.61	1.2	90.9	109.1	0.198
High	Q8IWU5	Extracellular sulfatase Sulf-2 OS=Homo sapiens GN=SULF2 PE=1 SV=1	100.39	9.17	1.2	90.9	109.1	0.658
High	O14744	Protein arginine N-methyltransferase 5 OS=Homo sapiens GN=PRMT5 PE=1 SV=4	72.638	6.29	1.199	90.9	109.1	3.03
High	P60709	Actin, cytoplasmic 1 OS=Homo sapiens GN=ACTB PE=1 SV=1	41.71	5.48	1.199	90.9	109.1	739.568
High	Q13769	THO complex subunit 5 homolog OS=Homo sapiens GN=THOC5 PE=1 SV=2	78.458	6.87	1.199	90.9	109.1	0.259
High	P14324	Farnesyl pyrophosphate synthase OS=Homo sapiens GN=FDPS PE=1 SV=4	48.245	6.15	1.199	90.9	109.1	3.062
High	Q13636	Ras-related protein Rab-31 OS=Homo sapiens GN=RAB31 PE=1 SV=1	21.555	7.06	1.199	90.9	109.1	7.483
High	Q5T5H1	Alpha-endosulfine OS=Homo sapiens GN=ENSA PE=1 SV=1	20.981	7.87	1.199	91	109	5.813
High	Q9Y6K0	Choline/ethanolaminephosphotransferase 1 OS=Homo sapiens GN=CEPT1 PE=1 SV=1	46.523	8.21	1.199	91	109	0.425
High	Q02809-2	Isoform 2 of Procollagen-lysine,2-oxoglutarate 5-dioxygenase 1 OS=Homo sapiens GN=PLOD1	88.217	7.11	1.199	91	109	1.219
High	A0A087WZV0	Inositol hexakisphosphate and diphosphoinositol-pentakisphosphate kinase 2 OS=Homo sapiens GN=PPIP5K2 PE=1 SV=1	144.271	7.99	1.199	91	109	0.432
High	P14649	Myosin light chain 6B OS=Homo sapiens GN=MYL6B PE=1 SV=1	22.75	5.73	1.199	91	109	7.483
High	P11802	Cyclin-dependent kinase 4 OS=Homo sapiens GN=CDK4 PE=1 SV=2	33.708	7.01	1.198	91	109	4.623
High	Q96K21	Abscission/NoCut checkpoint regulator OS=Homo sapiens GN=ZFYVE19 PE=1 SV=3	51.514	5.73	1.198	91	109	0.52
High	P98171-2	Isoform 2 of Rho GTPase-activating protein 4 OS=Homo sapiens GN=ARHGAP4	109.325	6.47	1.198	91	109	1.63
High	P18085	ADP-ribosylation factor 4 OS=Homo sapiens GN=ARF4 PE=1 SV=3	20.498	7.14	1.198	91	109	48.239
High	Q9NUN5	Probable lysosomal cobalamin transporter OS=Homo sapiens GN=LMBRD1 PE=1 SV=1	61.349	7.77	1.198	91	109	0.551
High	P35659	Protein DEK OS=Homo sapiens GN=DEK PE=1 SV=1	42.648	8.56	1.198	91	109	4.109
High	Q08AD1	Calmodulin-regulated spectrin-associated protein 2 OS=Homo sapiens GN=CAMSAP2 PE=1 SV=3	167.984	6.8	1.198	91	109	0.227
High	C9K0J5	Ras association (RalGDS/AF-6) and pleckstrin homology domains 1, isoform CRA_b OS=Homo sapiens GN=RAPH1 PE=1 SV=1	141.091	8.9	1.198	91	109	0.421
High	Q7L5N1	COP9 signalosome complex subunit 6 OS=Homo sapiens GN=COPS6 PE=1 SV=1	36.14	5.73	1.198	91	109	7.577
High	P21953	2-oxoisovalerate dehydrogenase subunit beta, mitochondrial OS=Homo sapiens GN=BCKDHB PE=1 SV=2	43.095	6.29	1.198	91	109	2.728
High	Q96ME7	Zinc finger protein 512 OS=Homo sapiens GN=ZNF512 PE=1 SV=2	64.641	9.76	1.197	91	109	3.329
High	Q9UNK0	Syntaxin-8 OS=Homo sapiens GN=STX8 PE=1 SV=2	26.89	4.98	1.197	91	109	2.162
High	P62312	U6 snRNA-associated Sm-like protein LSm6 OS=Homo sapiens GN=LSM6 PE=1 SV=1	9.122	9.58	1.197	91	109	3.642
High	Q6P1M3	Lethal(2) giant larvae protein homolog 2 OS=Homo sapiens GN=LLGL2 PE=1 SV=2	113.377	7.52	1.197	91	109	0.089
High	Q01518	Adenylyl cyclase-associated protein 1 OS=Homo sapiens GN=CAP1 PE=1 SV=5	51.869	8.06	1.197	91	109	56.224
High	O75116	Rho-associated protein kinase 2 OS=Homo sapiens GN=ROCK2 PE=1 SV=4	160.799	6.02	1.197	91	109	7.27
High	Q96JB5-4	Isoform 4 of CDK5 regulatory subunit-associated protein 3 OS=Homo sapiens GN=CDK5RAP3	59.551	4.92	1.197	91	109	5.978
High	P28676	Grancalcin OS=Homo sapiens GN=GCA PE=1 SV=2	23.994	5.21	1.197	91.1	108.9	4.012
High	Q9Y530	O-acetyl-ADP-ribose deacetylase 1 OS=Homo sapiens GN=OARD1 PE=1 SV=2	17.014	8.31	1.196	91.1	108.9	0.425
High	Q96NY7	Chloride intracellular channel protein 6 OS=Homo sapiens GN=CLIC6 PE=2 SV=3	72.968	4.37	1.196	91.1	108.9	7.209
High	Q13501	Sequestosome-1 OS=Homo sapiens GN=SQSTM1 PE=1 SV=1	47.657	5.22	1.196	91.1	108.9	2.36
High	P08238	Heat shock protein HSP 90-beta OS=Homo sapiens GN=HSP90AB1 PE=1 SV=4	83.212	5.03	1.196	91.1	108.9	93.786
High	F5H5D3	Tubulin alpha chain OS=Homo sapiens GN=TUBA1C PE=1 SV=1	57.693	5.07	1.196	91.1	108.9	136.382
High	O00401	Neural Wiskott-Aldrich syndrome protein OS=Homo sapiens GN=WASL PE=1 SV=2	54.793	7.93	1.196	91.1	108.9	6.017
High	O95861	3'(2'),5'-bisphosphate nucleotidase 1 OS=Homo sapiens GN=BPNT1 PE=1 SV=1	33.371	5.69	1.196	91.1	108.9	8.047
High	Q06210	Glutamine--fructose-6-phosphate aminotransferase [isomerizing] 1 OS=Homo sapiens GN=GFPT1 PE=1 SV=3	78.756	7.11	1.196	91.1	108.9	3.292
High	P51991	Heterogeneous nuclear ribonucleoprotein A3 OS=Homo sapiens GN=HNRNPA3 PE=1 SV=2	39.571	9.01	1.196	91.1	108.9	43.668
High	Q96AG3	Solute carrier family 25 member 46 OS=Homo sapiens GN=SLC25A46 PE=1 SV=1	46.145	7.43	1.196	91.1	108.9	0.585
High	Q96I24	Far upstream element-binding protein 3 OS=Homo sapiens GN=FUBP3 PE=1 SV=2	61.602	8.38	1.196	91.1	108.9	3.833
High	O95822	Malonyl-CoA decarboxylase, mitochondrial OS=Homo sapiens GN=MLYCD PE=1 SV=3	54.969	8.95	1.196	91.1	108.9	0.218
High	P46782	40S ribosomal protein S5 OS=Homo sapiens GN=RPS5 PE=1 SV=4	22.862	9.72	1.196	91.1	108.9	49.119
High	Q7L2E3-2	Isoform 2 of Putative ATP-dependent RNA helicase DHX30 OS=Homo sapiens GN=DHX30	136.03	8.6	1.195	91.1	108.9	0.594
High	Q96C19	EF-hand domain-containing protein D2 OS=Homo sapiens GN=EFHD2 PE=1 SV=1	26.68	5.2	1.195	91.1	108.9	7.733
High	A0A0U1RRM6	Protein enabled homolog OS=Homo sapiens GN=ENAH PE=1 SV=1	87.346	7.77	1.195	91.1	108.9	22.462
High	H7C2Q8	EBNA1 binding protein 2, isoform CRA_d OS=Homo sapiens GN=EBNA1BP2 PE=1 SV=1	40.659	9.98	1.195	91.1	108.9	1.994
High	O43399-7	Isoform 7 of Tumor protein D54 OS=Homo sapiens GN=TPD52L2	24.839	6.42	1.195	91.1	108.9	12.335
High	P55036	26S proteasome non-ATPase regulatory subunit 4 OS=Homo sapiens GN=PSMD4 PE=1 SV=1	40.711	4.79	1.195	91.1	108.9	16.783
High	Q86UB9	Transmembrane protein 135 OS=Homo sapiens GN=TMEM135 PE=2 SV=2	52.256	9.45	1.195	91.1	108.9	0.16
High	K7ELL7	Glucosidase 2 subunit beta OS=Homo sapiens GN=PRKCSH PE=1 SV=1	60.154	4.41	1.195	91.1	108.9	33.807
High	Q6KC79	Nipped-B-like protein OS=Homo sapiens GN=NIPBL PE=1 SV=2	315.854	7.91	1.195	91.1	108.9	0.282
High	Q9UPR0	Inactive phospholipase C-like protein 2 OS=Homo sapiens GN=PLCL2 PE=1 SV=2	125.785	6.9	1.195	91.1	108.9	0.245
High	Q9UNP9	Peptidyl-prolyl cis-trans isomerase E OS=Homo sapiens GN=PPIE PE=1 SV=1	33.41	5.6	1.195	91.1	108.9	3.16
High	P18077	60S ribosomal protein L35a OS=Homo sapiens GN=RPL35A PE=1 SV=2	12.53	11.06	1.195	91.1	108.9	15.681
High	P12318	Low affinity immunoglobulin gamma Fc region receptor II-a OS=Homo sapiens GN=FCGR2A PE=1 SV=4	34.978	6.68	1.194	91.1	108.9	1.154
High	Q96D53	Atypical kinase COQ8B, mitochondrial OS=Homo sapiens GN=COQ8B PE=1 SV=2	60.031	7.23	1.194	91.1	108.9	0.283
High	Q9P0U4-2	Isoform 2 of CXXC-type zinc finger protein 1 OS=Homo sapiens GN=CXXC1	76.178	8.24	1.194	91.2	108.8	0.403
High	P06132	Uroporphyrinogen decarboxylase OS=Homo sapiens GN=UROD PE=1 SV=2	40.761	6.14	1.194	91.2	108.8	10.288
High	Q15047	Histone-lysine N-methyltransferase SETDB1 OS=Homo sapiens GN=SETDB1 PE=1 SV=1	143.066	6.02	1.194	91.2	108.8	0.205
High	Q8WTW3	Conserved oligomeric Golgi complex subunit 1 OS=Homo sapiens GN=COG1 PE=1 SV=1	108.909	7.31	1.194	91.2	108.8	1.31
High	Q86XR7-2	Isoform 2 of TIR domain-containing adapter molecule 2 OS=Homo sapiens GN=TICAM2	46.143	5.12	1.194	91.2	108.8	2.831
High	Q9BRV8-2	Isoform 2 of Suppressor of IKBKE 1 OS=Homo sapiens GN=SIKE1	24.245	5.41	1.193	91.2	108.8	0.54
High	P53634	Dipeptidyl peptidase 1 OS=Homo sapiens GN=CTSC PE=1 SV=2	51.82	6.99	1.193	91.2	108.8	1.754
High	Q8NEU8-3	Isoform 3 of DCC-interacting protein 13-beta OS=Homo sapiens GN=APPL2	75.137	4.93	1.193	91.2	108.8	1.31
High	J3KPS0	DnaJ (Hsp40) homolog, subfamily B, member 12, isoform CRA_c OS=Homo sapiens GN=DNAJB12 PE=1 SV=1	45.462	9.36	1.193	91.2	108.8	1.31
High	Q99576-3	Isoform 2 of TSC22 domain family protein 3 OS=Homo sapiens GN=TSC22D3	22.199	4.89	1.193	91.2	108.8	7.483
High	Q9P2B7	Cilia- and flagella-associated protein 97 OS=Homo sapiens GN=CFAP97 PE=1 SV=2	59.439	9.06	1.193	91.2	108.8	0.16
High	P20042	Eukaryotic translation initiation factor 2 subunit 2 OS=Homo sapiens GN=EIF2S2 PE=1 SV=2	38.364	5.8	1.193	91.2	108.8	27.48
High	P40306	Proteasome subunit beta type-10 OS=Homo sapiens GN=PSMB10 PE=1 SV=1	28.918	7.81	1.193	91.2	108.8	2.415
High	P49961-6	Isoform 6 of Ectonucleoside triphosphate diphosphohydrolase 1 OS=Homo sapiens GN=ENTPD1	59.287	6.34	1.192	91.2	108.8	1.565
High	Q8IWV8	E3 ubiquitin-protein ligase UBR2 OS=Homo sapiens GN=UBR2 PE=1 SV=1	200.408	6.24	1.192	91.2	108.8	0.074
High	Q01804	OTU domain-containing protein 4 OS=Homo sapiens GN=OTUD4 PE=1 SV=4	123.968	6.71	1.192	91.2	108.8	0.22
High	P49321	Nuclear autoantigenic sperm protein OS=Homo sapiens GN=NASP PE=1 SV=2	85.186	4.3	1.192	91.2	108.8	3.41
High	P14854	Cytochrome c oxidase subunit 6B1 OS=Homo sapiens GN=COX6B1 PE=1 SV=2	10.186	7.05	1.192	91.2	108.8	9
High	P46939-2	Isoform 2 of Utrophin OS=Homo sapiens GN=UTRN	394.723	5.38	1.192	91.2	108.8	4.917
High	Q9Y450	HBS1-like protein OS=Homo sapiens GN=HBS1L PE=1 SV=1	75.426	6.61	1.192	91.2	108.8	2.001
High	O43852-3	Isoform 3 of Calumenin OS=Homo sapiens GN=CALU	38.027	4.63	1.192	91.3	108.7	112.646
High	Q5JTJ3-2	Isoform 2 of Cytochrome c oxidase assembly factor 6 homolog OS=Homo sapiens GN=COA6	18.082	10.1	1.192	91.3	108.7	2.162
High	O75940	Survival of motor neuron-related-splicing factor 30 OS=Homo sapiens GN=SMNDC1 PE=1 SV=1	26.694	7.24	1.192	91.3	108.7	2.511
High	Q15653	NF-kappa-B inhibitor beta OS=Homo sapiens GN=NFKBIB PE=1 SV=2	37.748	4.84	1.192	91.3	108.7	0.501
High	A0A087WXW9	Collagen alpha-1(V) chain OS=Homo sapiens GN=COL5A1 PE=1 SV=1	183.54	5.07	1.192	91.3	108.7	0.122
High	P61758	Prefoldin subunit 3 OS=Homo sapiens GN=VBP1 PE=1 SV=3	22.643	7.11	1.192	91.3	108.7	12.594
High	Q9BVC5	Ashwin OS=Homo sapiens GN=C2orf49 PE=1 SV=1	25.843	9.74	1.191	91.3	108.7	0.54
High	Q9BTX1	Nucleoporin NDC1 OS=Homo sapiens GN=NDC1 PE=1 SV=2	76.255	9.09	1.191	91.3	108.7	0.186
High	Q15061	WD repeat-containing protein 43 OS=Homo sapiens GN=WDR43 PE=1 SV=3	74.843	5.57	1.191	91.3	108.7	0.252
High	Q14766-4	Isoform 4 of Latent-transforming growth factor beta-binding protein 1 OS=Homo sapiens GN=LTBP1	186.744	5.96	1.191	91.3	108.7	0.828
High	Q96BY6	Dedicator of cytokinesis protein 10 OS=Homo sapiens GN=DOCK10 PE=1 SV=3	249.373	7.14	1.191	91.3	108.7	0.132
High	Q6UW68	Transmembrane protein 205 OS=Homo sapiens GN=TMEM205 PE=1 SV=1	21.184	8.62	1.191	91.3	108.7	30.623
High	Q9Y2H6	Fibronectin type-III domain-containing protein 3A OS=Homo sapiens GN=FNDC3A PE=1 SV=4	131.767	6.71	1.191	91.3	108.7	1.653
High	Q9H7L9	Sin3 histone deacetylase corepressor complex component SDS3 OS=Homo sapiens GN=SUDS3 PE=1 SV=2	38.112	5.66	1.19	91.3	108.7	0.668
High	Q7L4I2	Arginine/serine-rich coiled-coil protein 2 OS=Homo sapiens GN=RSRC2 PE=1 SV=1	50.529	11.33	1.19	91.3	108.7	0.778
High	Q8N0Z3	Spindle and centriole-associated protein 1 OS=Homo sapiens GN=SPICE1 PE=1 SV=1	96.205	7.44	1.19	91.3	108.7	0.148
High	Q13162	Peroxiredoxin-4 OS=Homo sapiens GN=PRDX4 PE=1 SV=1	30.521	6.29	1.19	91.3	108.7	7.577
High	P48147	Prolyl endopeptidase OS=Homo sapiens GN=PREP PE=1 SV=2	80.648	5.86	1.19	91.3	108.7	6.244
High	Q15170-2	Isoform 2 of Transcription elongation factor A protein-like 1 OS=Homo sapiens GN=TCEAL1	18.629	5.02	1.19	91.3	108.7	1.154
High	Q96ET8	Golgi apparatus membrane protein TVP23 homolog C OS=Homo sapiens GN=TVP23C PE=1 SV=3	31.085	9.29	1.19	91.3	108.7	0.413
High	I3L4Q0	HCG1818442, isoform CRA_a OS=Homo sapiens GN=MCRIP1 PE=1 SV=1	12.943	9.63	1.19	91.3	108.7	0.585
High	Q9BX66-8	Isoform 8 of Sorbin and SH3 domain-containing protein 1 OS=Homo sapiens GN=SORBS1	91	6.28	1.19	91.3	108.7	6.017
High	Q99447	Ethanolamine-phosphate cytidylyltransferase OS=Homo sapiens GN=PCYT2 PE=1 SV=1	43.808	6.92	1.189	91.3	108.7	13.251
High	P55160	Nck-associated protein 1-like OS=Homo sapiens GN=NCKAP1L PE=1 SV=3	128.071	6.86	1.189	91.3	108.7	0.674
High	Q8IZ83	Aldehyde dehydrogenase family 16 member A1 OS=Homo sapiens GN=ALDH16A1 PE=1 SV=2	85.074	6.79	1.189	91.4	108.6	2.275
High	P63244	Receptor of activated protein C kinase 1 OS=Homo sapiens GN=RACK1 PE=1 SV=3	35.055	7.69	1.189	91.4	108.6	19.806
High	Q9H4A5	Golgi phosphoprotein 3-like OS=Homo sapiens GN=GOLPH3L PE=1 SV=1	32.747	5.83	1.189	91.4	108.6	1.955
High	P49773	Histidine triad nucleotide-binding protein 1 OS=Homo sapiens GN=HINT1 PE=1 SV=2	13.793	6.95	1.189	91.4	108.6	12.335
High	P43307	Translocon-associated protein subunit alpha OS=Homo sapiens GN=SSR1 PE=1 SV=3	32.215	4.49	1.189	91.4	108.6	2.831
High	O75147	Obscurin-like protein 1 OS=Homo sapiens GN=OBSL1 PE=1 SV=4	206.817	5.63	1.189	91.4	108.6	0.27
High	P54105	Methylosome subunit pICln OS=Homo sapiens GN=CLNS1A PE=1 SV=1	26.199	4.11	1.189	91.4	108.6	1.848
High	O75915	PRA1 family protein 3 OS=Homo sapiens GN=ARL6IP5 PE=1 SV=1	21.6	9.77	1.189	91.4	108.6	30.623
High	Q9BW62	Katanin p60 ATPase-containing subunit A-like 1 OS=Homo sapiens GN=KATNAL1 PE=1 SV=1	55.357	6.74	1.189	91.4	108.6	0.15
High	P00750	Tissue-type plasminogen activator OS=Homo sapiens GN=PLAT PE=1 SV=1	62.876	7.8	1.189	91.4	108.6	0.225
High	Q6PGP7	Tetratricopeptide repeat protein 37 OS=Homo sapiens GN=TTC37 PE=1 SV=1	175.375	7.53	1.189	91.4	108.6	2.436
High	Q9UBU6	Protein FAM8A1 OS=Homo sapiens GN=FAM8A1 PE=1 SV=1	44.095	7.21	1.189	91.4	108.6	0.389
High	Q9BYC5	Alpha-(1,6)-fucosyltransferase OS=Homo sapiens GN=FUT8 PE=1 SV=2	66.474	7.66	1.189	91.4	108.6	0.693
High	Q92567	Protein FAM168A OS=Homo sapiens GN=FAM168A PE=1 SV=2	26.168	8.98	1.189	91.4	108.6	0.931
High	P49590	Probable histidine--tRNA ligase, mitochondrial OS=Homo sapiens GN=HARS2 PE=1 SV=1	56.852	8.24	1.189	91.4	108.6	4.436
High	O75882	Attractin OS=Homo sapiens GN=ATRN PE=1 SV=2	158.432	7.31	1.189	91.4	108.6	0.528
High	P42336	Phosphatidylinositol 4,5-bisphosphate 3-kinase catalytic subunit alpha isoform OS=Homo sapiens GN=PIK3CA PE=1 SV=2	124.203	7.23	1.188	91.4	108.6	0.46
High	Q9H1Z4	WD repeat-containing protein 13 OS=Homo sapiens GN=WDR13 PE=1 SV=2	53.662	9.14	1.188	91.4	108.6	0.445
High	O14841	5-oxoprolinase OS=Homo sapiens GN=OPLAH PE=1 SV=3	137.371	6.58	1.188	91.4	108.6	1.349
High	P50452	Serpin B8 OS=Homo sapiens GN=SERPINB8 PE=1 SV=2	42.739	5.57	1.188	91.4	108.6	0.905
High	Q96Q11	CCA tRNA nucleotidyltransferase 1, mitochondrial OS=Homo sapiens GN=TRNT1 PE=1 SV=2	50.096	8.1	1.188	91.4	108.6	1.829
High	A8KAH6	Heat shock 27kDa protein 2, isoform CRA_a OS=Homo sapiens GN=HSPB2 PE=1 SV=1	20.22	5.17	1.188	91.4	108.6	0.995
High	Q27J81	Inverted formin-2 OS=Homo sapiens GN=INF2 PE=1 SV=2	135.54	5.38	1.188	91.4	108.6	3.256
High	Q9NW64	Pre-mRNA-splicing factor RBM22 OS=Homo sapiens GN=RBM22 PE=1 SV=1	46.865	8.54	1.188	91.4	108.6	1.649
High	P62857	40S ribosomal protein S28 OS=Homo sapiens GN=RPS28 PE=1 SV=1	7.836	10.7	1.188	91.4	108.6	99
High	F8W727	60S ribosomal protein L32 OS=Homo sapiens GN=RPL32 PE=1 SV=1	17.951	10.59	1.188	91.4	108.6	11.915
High	P01033	Metalloproteinase inhibitor 1 OS=Homo sapiens GN=TIMP1 PE=1 SV=1	23.156	8.1	1.187	91.4	108.6	1.848
High	O75663	TIP41-like protein OS=Homo sapiens GN=TIPRL PE=1 SV=2	31.424	5.91	1.187	91.4	108.6	1.637
High	Q9P013	Spliceosome-associated protein CWC15 homolog OS=Homo sapiens GN=CWC15 PE=1 SV=2	26.608	5.71	1.187	91.4	108.6	1.848
High	Q9UIQ6	Leucyl-cystinyl aminopeptidase OS=Homo sapiens GN=LNPEP PE=1 SV=3	117.274	5.73	1.187	91.4	108.6	2.949
High	Q8TDY2	RB1-inducible coiled-coil protein 1 OS=Homo sapiens GN=RB1CC1 PE=1 SV=3	182.975	5.41	1.187	91.4	108.6	0.285
High	O94886	CSC1-like protein 1 OS=Homo sapiens GN=TMEM63A PE=1 SV=3	92.066	7.27	1.187	91.4	108.6	0.252
High	O60828	Polyglutamine-binding protein 1 OS=Homo sapiens GN=PQBP1 PE=1 SV=1	30.454	6.33	1.187	91.5	108.5	2.981
High	P07900-2	Isoform 2 of Heat shock protein HSP 90-alpha OS=Homo sapiens GN=HSP90AA1	98.099	5.16	1.187	91.5	108.5	78.06
High	O15355	Protein phosphatase 1G OS=Homo sapiens GN=PPM1G PE=1 SV=1	59.235	4.36	1.187	91.5	108.5	2.433
High	Q9Y6E2	Basic leucine zipper and W2 domain-containing protein 2 OS=Homo sapiens GN=BZW2 PE=1 SV=1	48.132	6.68	1.187	91.5	108.5	1.264
High	P62318	Small nuclear ribonucleoprotein Sm D3 OS=Homo sapiens GN=SNRPD3 PE=1 SV=1	13.907	10.32	1.187	91.5	108.5	4.995
High	Q9NZ63	Uncharacterized protein C9orf78 OS=Homo sapiens GN=C9orf78 PE=1 SV=1	33.667	6.74	1.187	91.5	108.5	2.162
High	P36871	Phosphoglucomutase-1 OS=Homo sapiens GN=PGM1 PE=1 SV=3	61.411	6.76	1.187	91.5	108.5	22.357
High	Q9NVE5-3	Isoform 3 of Ubiquitin carboxyl-terminal hydrolase 40 OS=Homo sapiens GN=USP40	141.469	5.71	1.186	91.5	108.5	0.515
High	Q96DZ1	Endoplasmic reticulum lectin 1 OS=Homo sapiens GN=ERLEC1 PE=1 SV=1	54.823	6.28	1.186	91.5	108.5	0.951
High	Q06323	Proteasome activator complex subunit 1 OS=Homo sapiens GN=PSME1 PE=1 SV=1	28.705	6.02	1.186	91.5	108.5	28.764
High	O43390	Heterogeneous nuclear ribonucleoprotein R OS=Homo sapiens GN=HNRNPR PE=1 SV=1	70.899	8.13	1.186	91.5	108.5	16.535
High	Q8WVQ1	Soluble calcium-activated nucleotidase 1 OS=Homo sapiens GN=CANT1 PE=1 SV=1	44.812	6.09	1.186	91.5	108.5	0.425
High	Q9NQ92	Coordinator of PRMT5 and differentiation stimulator OS=Homo sapiens GN=COPRS PE=1 SV=3	20.054	4.18	1.186	91.5	108.5	0.931
High	Q9BVG9	Phosphatidylserine synthase 2 OS=Homo sapiens GN=PTDSS2 PE=1 SV=1	56.216	6.25	1.186	91.5	108.5	0.551
High	Q5EBL4	RILP-like protein 1 OS=Homo sapiens GN=RILPL1 PE=1 SV=1	47.079	5.21	1.186	91.5	108.5	4.298
High	Q30154	HLA class II histocompatibility antigen, DR beta 5 chain OS=Homo sapiens GN=HLA-DRB5 PE=1 SV=1	30.037	6.93	1.186	91.5	108.5	2.594
High	P62258	14-3-3 protein epsilon OS=Homo sapiens GN=YWHAE PE=1 SV=1	29.155	4.74	1.186	91.5	108.5	598.484
High	Q96GX9	Methylthioribulose-1-phosphate dehydratase OS=Homo sapiens GN=APIP PE=1 SV=1	27.107	7.12	1.186	91.5	108.5	9
High	Q9H857-2	Isoform 2 of 5'-nucleotidase domain-containing protein 2 OS=Homo sapiens GN=NT5DC2	64.103	7.74	1.186	91.5	108.5	0.322
High	P51570-2	Isoform 2 of Galactokinase OS=Homo sapiens GN=GALK1	45.329	6.68	1.186	91.5	108.5	12.335
High	P04424	Argininosuccinate lyase OS=Homo sapiens GN=ASL PE=1 SV=4	51.625	6.48	1.186	91.5	108.5	1.555
High	Q13277	Syntaxin-3 OS=Homo sapiens GN=STX3 PE=1 SV=3	33.134	5.44	1.186	91.5	108.5	0.334
High	P29375	Lysine-specific demethylase 5A OS=Homo sapiens GN=KDM5A PE=1 SV=3	191.972	6.49	1.185	91.5	108.5	0.094
High	Q9Y3C6	Peptidyl-prolyl cis-trans isomerase-like 1 OS=Homo sapiens GN=PPIL1 PE=1 SV=1	18.225	7.99	1.185	91.5	108.5	6.943
High	Q6UXH1-5	Isoform 5 of Cysteine-rich with EGF-like domain protein 2 OS=Homo sapiens GN=CRELD2	43.549	4.79	1.185	91.5	108.5	1.154
High	Q8N9M1	Uncharacterized protein C19orf47 OS=Homo sapiens GN=C19orf47 PE=1 SV=1	44.718	10.11	1.185	91.5	108.5	0.179
High	O00221	NF-kappa-B inhibitor epsilon OS=Homo sapiens GN=NFKBIE PE=1 SV=3	52.831	6.68	1.185	91.5	108.5	0.269
High	P11908-2	Isoform 2 of Ribose-phosphate pyrophosphokinase 2 OS=Homo sapiens GN=PRPS2	35.032	6.46	1.185	91.5	108.5	7.859
High	Q9ULD0	2-oxoglutarate dehydrogenase-like, mitochondrial OS=Homo sapiens GN=OGDHL PE=1 SV=3	114.409	6.65	1.185	91.5	108.5	1.432
High	P63000-2	Isoform B of Ras-related C3 botulinum toxin substrate 1 OS=Homo sapiens GN=RAC1	23.452	8.63	1.185	91.5	108.5	38.811
High	P42768	Wiskott-Aldrich syndrome protein OS=Homo sapiens GN=WAS PE=1 SV=4	52.88	6.64	1.185	91.5	108.5	0.778
High	Q96AQ6	Pre-B-cell leukemia transcription factor-interacting protein 1 OS=Homo sapiens GN=PBXIP1 PE=1 SV=1	80.594	5.33	1.185	91.5	108.5	3.642
High	O94888	UBX domain-containing protein 7 OS=Homo sapiens GN=UBXN7 PE=1 SV=2	54.828	5.16	1.185	91.5	108.5	0.995
High	O95881	Thioredoxin domain-containing protein 12 OS=Homo sapiens GN=TXNDC12 PE=1 SV=1	19.194	5.4	1.185	91.6	108.4	3.125
High	B4E3T4	HCG2043421, isoform CRA_c OS=Homo sapiens GN=RBPMS PE=1 SV=1	24.982	9.23	1.184	91.6	108.4	0.468
High	Q8NBL1	Protein O-glucosyltransferase 1 OS=Homo sapiens GN=POGLUT1 PE=1 SV=1	46.159	8.72	1.184	91.6	108.4	2.914
High	J3KQE5	GTP-binding nuclear protein Ran (Fragment) OS=Homo sapiens GN=RAN PE=1 SV=1	26.799	9.58	1.184	91.6	108.4	14.199
High	Q00839	Heterogeneous nuclear ribonucleoprotein U OS=Homo sapiens GN=HNRNPU PE=1 SV=6	90.528	6	1.184	91.6	108.4	20.544
High	P11766	Alcohol dehydrogenase class-3 OS=Homo sapiens GN=ADH5 PE=1 SV=4	39.698	7.49	1.184	91.6	108.4	14.505
High	P15498	Proto-oncogene vav OS=Homo sapiens GN=VAV1 PE=1 SV=4	98.251	6.62	1.184	91.6	108.4	0.413
High	Q9P016	Thymocyte nuclear protein 1 OS=Homo sapiens GN=THYN1 PE=1 SV=1	25.681	9.25	1.184	91.6	108.4	10.45
High	P48960	CD97 antigen OS=Homo sapiens GN=CD97 PE=1 SV=4	91.809	6.87	1.184	91.6	108.4	0.343
High	P28065	Proteasome subunit beta type-9 OS=Homo sapiens GN=PSMB9 PE=1 SV=2	23.25	5.03	1.184	91.6	108.4	5.579
High	Q9Y2L5	Trafficking protein particle complex subunit 8 OS=Homo sapiens GN=TRAPPC8 PE=1 SV=2	160.896	6.87	1.184	91.6	108.4	0.841
High	Q5JRX3-2	Isoform 2 of Presequence protease, mitochondrial OS=Homo sapiens GN=PITRM1	117.437	6.92	1.184	91.6	108.4	1.696
High	Q9UMS6-2	Isoform 2 of Synaptopodin-2 OS=Homo sapiens GN=SYNPO2	136.258	8.79	1.184	91.6	108.4	0.922
High	O75879	Glutamyl-tRNA(Gln) amidotransferase subunit B, mitochondrial OS=Homo sapiens GN=GATB PE=1 SV=1	61.825	8.63	1.183	91.6	108.4	0.241
High	Q8WUF5	RelA-associated inhibitor OS=Homo sapiens GN=PPP1R13L PE=1 SV=4	89.036	6.81	1.183	91.6	108.4	1.195
High	Q8TD43	Transient receptor potential cation channel subfamily M member 4 OS=Homo sapiens GN=TRPM4 PE=1 SV=1	134.215	8.15	1.183	91.6	108.4	0.302
High	Q9NWV4	UPF0587 protein C1orf123 OS=Homo sapiens GN=C1orf123 PE=1 SV=1	18.037	5.01	1.183	91.6	108.4	4.012
High	P05204	Non-histone chromosomal protein HMG-17 OS=Homo sapiens GN=HMGN2 PE=1 SV=3	9.387	9.99	1.183	91.6	108.4	5.31
High	P07858	Cathepsin B OS=Homo sapiens GN=CTSB PE=1 SV=3	37.797	6.3	1.183	91.6	108.4	4.275
High	Q99766	ATP synthase subunit s, mitochondrial OS=Homo sapiens GN=ATP5S PE=1 SV=3	24.85	7.56	1.183	91.6	108.4	0.292
High	Q9H147	Deoxynucleotidyltransferase terminal-interacting protein 1 OS=Homo sapiens GN=DNTTIP1 PE=1 SV=2	36.99	8.97	1.183	91.6	108.4	0.407
High	Q2TAL8	Glutamine-rich protein 1 OS=Homo sapiens GN=QRICH1 PE=1 SV=1	86.382	5.87	1.183	91.6	108.4	0.905
High	Q6FI13	Histone H2A type 2-A OS=Homo sapiens GN=HIST2H2AA3 PE=1 SV=3	14.087	10.9	1.183	91.6	108.4	267.27
High	Q15796	Mothers against decapentaplegic homolog 2 OS=Homo sapiens GN=SMAD2 PE=1 SV=1	52.273	6.58	1.183	91.6	108.4	3.16
High	Q9BV23	Monoacylglycerol lipase ABHD6 OS=Homo sapiens GN=ABHD6 PE=1 SV=1	38.306	8.41	1.183	91.6	108.4	0.274
High	Q7Z7N9	Transmembrane protein 179B OS=Homo sapiens GN=TMEM179B PE=1 SV=1	23.535	7.85	1.183	91.6	108.4	1.154
High	P15880	40S ribosomal protein S2 OS=Homo sapiens GN=RPS2 PE=1 SV=2	31.305	10.24	1.183	91.6	108.4	12.689
High	Q08752	Peptidyl-prolyl cis-trans isomerase D OS=Homo sapiens GN=PPID PE=1 SV=3	40.738	7.21	1.183	91.6	108.4	1.712
High	P12955	Xaa-Pro dipeptidase OS=Homo sapiens GN=PEPD PE=1 SV=3	54.513	6	1.183	91.6	108.4	3.507
High	Q93052	Lipoma-preferred partner OS=Homo sapiens GN=LPP PE=1 SV=1	65.704	7.37	1.183	91.6	108.4	17.588
High	Q9Y320	Thioredoxin-related transmembrane protein 2 OS=Homo sapiens GN=TMX2 PE=1 SV=1	34.016	8.69	1.183	91.6	108.4	1.154
High	P32456	Guanylate-binding protein 2 OS=Homo sapiens GN=GBP2 PE=1 SV=3	67.166	5.71	1.183	91.6	108.4	1.412
High	P32121-4	Isoform 4 of Beta-arrestin-2 OS=Homo sapiens GN=ARRB2	47.985	7.69	1.182	91.6	108.4	0.874
High	P00558	Phosphoglycerate kinase 1 OS=Homo sapiens GN=PGK1 PE=1 SV=3	44.586	8.1	1.182	91.6	108.4	214.443
High	Q9UJ14	Gamma-glutamyltransferase 7 OS=Homo sapiens GN=GGT7 PE=1 SV=2	70.423	5.1	1.182	91.6	108.4	0.172
High	O60936-3	Isoform 3 of Nucleolar protein 3 OS=Homo sapiens GN=NOL3	29.337	4.3	1.182	91.6	108.4	2.728
High	Q6QNY0	Biogenesis of lysosome-related organelles complex 1 subunit 3 OS=Homo sapiens GN=BLOC1S3 PE=1 SV=1	21.243	5.15	1.182	91.6	108.4	1.371
High	Q9Y383	Putative RNA-binding protein Luc7-like 2 OS=Homo sapiens GN=LUC7L2 PE=1 SV=2	46.486	10.01	1.182	91.7	108.3	10.288
High	O14576	Cytoplasmic dynein 1 intermediate chain 1 OS=Homo sapiens GN=DYNC1I1 PE=1 SV=2	72.91	5.12	1.182	91.7	108.3	1.096
High	Q96ER9	Coiled-coil domain-containing protein 51 OS=Homo sapiens GN=CCDC51 PE=1 SV=2	45.783	8.19	1.182	91.7	108.3	0.487
High	O43583	Density-regulated protein OS=Homo sapiens GN=DENR PE=1 SV=2	22.078	5.3	1.182	91.7	108.3	15.681
High	Q96NL8	Protein C8orf37 OS=Homo sapiens GN=C8orf37 PE=1 SV=1	23.365	6.95	1.182	91.7	108.3	0.585
High	P14618	Pyruvate kinase PKM OS=Homo sapiens GN=PKM PE=1 SV=4	57.9	7.84	1.182	91.7	108.3	269.665
High	Q07954	Prolow-density lipoprotein receptor-related protein 1 OS=Homo sapiens GN=LRP1 PE=1 SV=2	504.276	5.39	1.181	91.7	108.3	5.067
High	H3BMD8	cAMP-regulated phosphoprotein 19 OS=Homo sapiens GN=ARPP19 PE=1 SV=1	14.475	8.31	1.181	91.7	108.3	4.623
High	Q5T5Y3-3	Isoform 3 of Calmodulin-regulated spectrin-associated protein 1 OS=Homo sapiens GN=CAMSAP1	179.233	6.8	1.181	91.7	108.3	0.148
High	Q9H7E2-3	Isoform 3 of Tudor domain-containing protein 3 OS=Homo sapiens GN=TDRD3	83.052	9	1.181	91.7	108.3	0.212
High	Q9NRD1	F-box only protein 6 OS=Homo sapiens GN=FBXO6 PE=1 SV=1	33.911	6.09	1.181	91.7	108.3	0.931
High	Q8NBM8	Prenylcysteine oxidase-like OS=Homo sapiens GN=PCYOX1L PE=1 SV=2	54.612	7.31	1.181	91.7	108.3	0.389
High	P46063	ATP-dependent DNA helicase Q1 OS=Homo sapiens GN=RECQL PE=1 SV=3	73.41	7.88	1.181	91.7	108.3	10.938
High	O00567	Nucleolar protein 56 OS=Homo sapiens GN=NOP56 PE=1 SV=4	66.009	9.19	1.181	91.7	108.3	7.254
High	Q99436	Proteasome subunit beta type-7 OS=Homo sapiens GN=PSMB7 PE=1 SV=1	29.946	7.68	1.181	91.7	108.3	10.788
High	J3KPP4	Cisplatin resistance-associated overexpressed protein, isoform CRA_b OS=Homo sapiens GN=LUC7L3 PE=1 SV=1	58.185	9.92	1.181	91.7	108.3	2.831
High	Q15417	Calponin-3 OS=Homo sapiens GN=CNN3 PE=1 SV=1	36.391	6.05	1.181	91.7	108.3	28.764
High	Q9Y4R8	Telomere length regulation protein TEL2 homolog OS=Homo sapiens GN=TELO2 PE=1 SV=2	91.689	5.76	1.181	91.7	108.3	0.136
High	P23469	Receptor-type tyrosine-protein phosphatase epsilon OS=Homo sapiens GN=PTPRE PE=1 SV=1	80.59	7.02	1.18	91.7	108.3	0.389
High	Q5JTB6	Placenta-specific protein 9 OS=Homo sapiens GN=PLAC9 PE=1 SV=1	10.302	4.92	1.18	91.7	108.3	0.931
High	Q9UKJ3	G patch domain-containing protein 8 OS=Homo sapiens GN=GPATCH8 PE=1 SV=2	164.098	8.66	1.18	91.7	108.3	0.218
High	P51149	Ras-related protein Rab-7a OS=Homo sapiens GN=RAB7A PE=1 SV=1	23.475	6.7	1.18	91.7	108.3	28.552
High	P62280	40S ribosomal protein S11 OS=Homo sapiens GN=RPS11 PE=1 SV=3	18.419	10.3	1.18	91.7	108.3	38.811
High	Q9UP38	Frizzled-1 OS=Homo sapiens GN=FZD1 PE=1 SV=2	71.112	7.99	1.18	91.7	108.3	0.45
High	Q9UG01	Intraflagellar transport protein 172 homolog OS=Homo sapiens GN=IFT172 PE=1 SV=2	197.451	6.13	1.18	91.7	108.3	0.122
High	Q15424-3	Isoform 3 of Scaffold attachment factor B1 OS=Homo sapiens GN=SAFB	102.793	5.49	1.18	91.7	108.3	5.367
High	Q9BZ23	Pantothenate kinase 2, mitochondrial OS=Homo sapiens GN=PANK2 PE=1 SV=3	62.641	9.28	1.18	91.8	108.2	0.719
High	P20594	Atrial natriuretic peptide receptor 2 OS=Homo sapiens GN=NPR2 PE=1 SV=1	116.948	6.87	1.18	91.8	108.2	0.25
High	Q99584	Protein S100-A13 OS=Homo sapiens GN=S100A13 PE=1 SV=1	11.464	6.16	1.18	91.8	108.2	25.827
High	Q75QN2	Integrator complex subunit 8 OS=Homo sapiens GN=INTS8 PE=1 SV=1	113.016	7.05	1.18	91.8	108.2	0.19
High	P49069	Calcium signal-modulating cyclophilin ligand OS=Homo sapiens GN=CAMLG PE=1 SV=1	32.932	8.05	1.179	91.8	108.2	1.254
High	Q9HD42	Charged multivesicular body protein 1a OS=Homo sapiens GN=CHMP1A PE=1 SV=1	21.689	8.06	1.179	91.8	108.2	2.981
High	Q96GM5	SWI/SNF-related matrix-associated actin-dependent regulator of chromatin subfamily D member 1 OS=Homo sapiens GN=SMARCD1 PE=1 SV=2	58.196	9.25	1.179	91.8	108.2	0.562
High	A2RTX5	Probable threonine--tRNA ligase 2, cytoplasmic OS=Homo sapiens GN=TARSL2 PE=1 SV=1	92.586	6.05	1.179	91.8	108.2	0.585
High	P22626	Heterogeneous nuclear ribonucleoproteins A2/B1 OS=Homo sapiens GN=HNRNPA2B1 PE=1 SV=2	37.407	8.95	1.179	91.8	108.2	205.914
High	Q96SZ5	2-aminoethanethiol dioxygenase OS=Homo sapiens GN=ADO PE=1 SV=2	29.732	6.04	1.179	91.8	108.2	1.637
High	Q8IYS2-2	Isoform 2 of Uncharacterized protein KIAA2013 OS=Homo sapiens GN=KIAA2013	72.635	8.84	1.179	91.8	108.2	0.155
High	Q96T58	Msx2-interacting protein OS=Homo sapiens GN=SPEN PE=1 SV=1	402.004	7.64	1.179	91.8	108.2	0.082
High	Q92743	Serine protease HTRA1 OS=Homo sapiens GN=HTRA1 PE=1 SV=1	51.255	7.83	1.179	91.8	108.2	1.228
High	Q9BYN8	28S ribosomal protein S26, mitochondrial OS=Homo sapiens GN=MRPS26 PE=1 SV=1	24.197	10.39	1.179	91.8	108.2	3.642
High	O60518	Ran-binding protein 6 OS=Homo sapiens GN=RANBP6 PE=1 SV=2	124.633	5.01	1.179	91.8	108.2	0.362
High	Q9P2E3	NFX1-type zinc finger-containing protein 1 OS=Homo sapiens GN=ZNFX1 PE=2 SV=2	220.084	7.3	1.179	91.8	108.2	0.276
High	Q9P266	Junctional protein associated with coronary artery disease OS=Homo sapiens GN=KIAA1462 PE=1 SV=3	148.26	7.09	1.179	91.8	108.2	2.538
High	Q86SR1	Polypeptide N-acetylgalactosaminyltransferase 10 OS=Homo sapiens GN=GALNT10 PE=1 SV=2	68.948	8.59	1.179	91.8	108.2	0.546
High	P52298	Nuclear cap-binding protein subunit 2 OS=Homo sapiens GN=NCBP2 PE=1 SV=1	17.99	8.21	1.178	91.8	108.2	3.329
High	Q8N122	Regulatory-associated protein of mTOR OS=Homo sapiens GN=RPTOR PE=1 SV=1	148.942	6.89	1.178	91.8	108.2	0.377
High	O95400	CD2 antigen cytoplasmic tail-binding protein 2 OS=Homo sapiens GN=CD2BP2 PE=1 SV=1	37.623	4.61	1.178	91.8	108.2	2.594
High	P35250	Replication factor C subunit 2 OS=Homo sapiens GN=RFC2 PE=1 SV=3	39.132	6.44	1.178	91.8	108.2	0.585
High	O75521	Enoyl-CoA delta isomerase 2, mitochondrial OS=Homo sapiens GN=ECI2 PE=1 SV=4	43.557	9	1.178	91.8	108.2	6.197
High	O43615	Mitochondrial import inner membrane translocase subunit TIM44 OS=Homo sapiens GN=TIMM44 PE=1 SV=2	51.323	8.32	1.178	91.8	108.2	3.101
High	Q7Z4H8	KDEL motif-containing protein 2 OS=Homo sapiens GN=KDELC2 PE=1 SV=2	58.535	8.24	1.178	91.8	108.2	3.642
High	P0CAP2	DNA-directed RNA polymerase II subunit GRINL1A OS=Homo sapiens GN=POLR2M PE=1 SV=1	41.714	6.39	1.178	91.8	108.2	1.371
High	Q13206	Probable ATP-dependent RNA helicase DDX10 OS=Homo sapiens GN=DDX10 PE=1 SV=2	100.825	8.63	1.178	91.8	108.2	0.148
High	Q8TDZ2-4	Isoform 4 of Protein-methionine sulfoxide oxidase MICAL1 OS=Homo sapiens GN=MICAL1	119.746	6.38	1.178	91.8	108.2	0.498
High	Q9BY67-3	Isoform 3 of Cell adhesion molecule 1 OS=Homo sapiens GN=CADM1	51.501	4.87	1.178	91.8	108.2	2.008
High	Q8IX18	Probable ATP-dependent RNA helicase DHX40 OS=Homo sapiens GN=DHX40 PE=1 SV=2	88.504	8.65	1.178	91.8	108.2	0.136
High	P05997	Collagen alpha-2(V) chain OS=Homo sapiens GN=COL5A2 PE=1 SV=3	144.821	6.46	1.178	91.8	108.2	0.325
High	P10909-2	Isoform 2 of Clusterin OS=Homo sapiens GN=CLU	57.796	6.68	1.178	91.8	108.2	6.743
High	Q8WXI9	Transcriptional repressor p66-beta OS=Homo sapiens GN=GATAD2B PE=1 SV=1	65.22	9.7	1.177	91.9	108.1	1.069
High	Q969V3	Nicalin OS=Homo sapiens GN=NCLN PE=1 SV=2	62.935	6.89	1.177	91.9	108.1	2.535
High	Q5SY16	Polynucleotide 5'-hydroxyl-kinase NOL9 OS=Homo sapiens GN=NOL9 PE=1 SV=1	79.272	9.13	1.177	91.9	108.1	0.389
High	Q96EI5-2	Isoform 2 of Transcription elongation factor A protein-like 4 OS=Homo sapiens GN=TCEAL4	40.553	7.36	1.177	91.9	108.1	0.743
High	P62937	Peptidyl-prolyl cis-trans isomerase A OS=Homo sapiens GN=PPIA PE=1 SV=2	18.001	7.81	1.177	91.9	108.1	70.969
High	Q96GS4	BLOC-1-related complex subunit 6 OS=Homo sapiens GN=BORCS6 PE=1 SV=2	37.204	5.76	1.177	91.9	108.1	1.448
High	Q8N108-12	Isoform 2 of Mesoderm induction early response protein 1 OS=Homo sapiens GN=MIER1	63.387	4.46	1.177	91.9	108.1	0.25
High	Q14165	Malectin OS=Homo sapiens GN=MLEC PE=1 SV=1	32.214	5.41	1.177	91.9	108.1	14.849
High	Q9UBU8	Mortality factor 4-like protein 1 OS=Homo sapiens GN=MORF4L1 PE=1 SV=2	41.448	9.28	1.177	91.9	108.1	1.081
High	Q96I51	RCC1-like G exchanging factor-like protein OS=Homo sapiens GN=RCC1L PE=1 SV=2	49.965	8.4	1.177	91.9	108.1	0.292
High	Q9H444	Charged multivesicular body protein 4b OS=Homo sapiens GN=CHMP4B PE=1 SV=1	24.935	4.82	1.176	91.9	108.1	18.307
High	Q8IWR0	Zinc finger CCCH domain-containing protein 7A OS=Homo sapiens GN=ZC3H7A PE=1 SV=1	110.466	7.3	1.176	91.9	108.1	0.624
High	Q9NPJ6	Mediator of RNA polymerase II transcription subunit 4 OS=Homo sapiens GN=MED4 PE=1 SV=1	29.727	5.1	1.176	91.9	108.1	1.371
High	Q06587	E3 ubiquitin-protein ligase RING1 OS=Homo sapiens GN=RING1 PE=1 SV=2	42.403	5.62	1.176	91.9	108.1	1.637
High	P35813-3	Isoform 3 of Protein phosphatase 1A OS=Homo sapiens GN=PPM1A	51.333	7.11	1.176	91.9	108.1	3.507
High	O14964	Hepatocyte growth factor-regulated tyrosine kinase substrate OS=Homo sapiens GN=HGS PE=1 SV=1	86.138	6.16	1.176	91.9	108.1	7.003
High	Q9Y266	Nuclear migration protein nudC OS=Homo sapiens GN=NUDC PE=1 SV=1	38.219	5.38	1.176	91.9	108.1	9
High	P01042	Kininogen-1 OS=Homo sapiens GN=KNG1 PE=1 SV=2	71.912	6.81	1.176	91.9	108.1	4.541
High	Q9BXW6	Oxysterol-binding protein-related protein 1 OS=Homo sapiens GN=OSBPL1A PE=1 SV=2	108.401	6.38	1.176	91.9	108.1	0.573
High	O15031	Plexin-B2 OS=Homo sapiens GN=PLXNB2 PE=1 SV=3	204.997	6.24	1.176	91.9	108.1	2.337
High	Q92609-2	Isoform 2 of TBC1 domain family member 5 OS=Homo sapiens GN=TBC1D5	91.159	6.33	1.175	91.9	108.1	2.594
High	Q8IVB4	Sodium/hydrogen exchanger 9 OS=Homo sapiens GN=SLC9A9 PE=1 SV=1	72.518	6.21	1.175	91.9	108.1	0.468
High	P24928	DNA-directed RNA polymerase II subunit RPB1 OS=Homo sapiens GN=POLR2A PE=1 SV=2	217.039	7.37	1.175	91.9	108.1	1.028
High	A2RU67	Protein FAM234B OS=Homo sapiens GN=FAM234B PE=1 SV=1	66.996	5.02	1.175	91.9	108.1	0.172
High	Q12893	Transmembrane protein 115 OS=Homo sapiens GN=TMEM115 PE=1 SV=1	38.172	8.16	1.175	91.9	108.1	1.61
High	P78332	RNA-binding protein 6 OS=Homo sapiens GN=RBM6 PE=1 SV=5	128.565	6.32	1.175	91.9	108.1	0.567
High	J3KQJ1	Sulfatase-modifying factor 2 OS=Homo sapiens GN=SUMF2 PE=1 SV=1	35.9	9.19	1.175	92	108	3.084
High	A0A087WUM0	Protein SYNJ2BP-COX16 (Fragment) OS=Homo sapiens GN=SYNJ2BP-COX16 PE=4 SV=1	20.762	5.19	1.175	92	108	4.337
High	Q9NYS0	NF-kappa-B inhibitor-interacting Ras-like protein 1 OS=Homo sapiens GN=NKIRAS1 PE=1 SV=1	21.629	6.35	1.175	92	108	0.701
High	Q9UJA5	tRNA (adenine(58)-N(1))-methyltransferase non-catalytic subunit TRM6 OS=Homo sapiens GN=TRMT6 PE=1 SV=1	55.764	7.55	1.175	92	108	0.322
High	Q13464	Rho-associated protein kinase 1 OS=Homo sapiens GN=ROCK1 PE=1 SV=1	158.076	5.9	1.175	92	108	3.095
High	O75891-3	Isoform 3 of Cytosolic 10-formyltetrahydrofolate dehydrogenase OS=Homo sapiens GN=ALDH1L1	99.69	5.94	1.175	92	108	1.102
High	Q6WCQ1-2	Isoform 2 of Myosin phosphatase Rho-interacting protein OS=Homo sapiens GN=MPRIP	118.03	6.39	1.175	92	108	5.856
High	Q12888-2	Isoform 2 of Tumor suppressor p53-binding protein 1 OS=Homo sapiens GN=TP53BP1	213.985	4.7	1.175	92	108	3.745
High	Q2M296	Methenyltetrahydrofolate synthase domain-containing protein OS=Homo sapiens GN=MTHFSD PE=1 SV=2	42.146	8.73	1.175	92	108	0.212
High	Q9HCN4-5	Isoform 5 of GPN-loop GTPase 1 OS=Homo sapiens GN=GPN1	43.318	5.19	1.175	92	108	0.624
High	Q8WUP2	Filamin-binding LIM protein 1 OS=Homo sapiens GN=FBLIM1 PE=1 SV=2	40.643	6.02	1.175	92	108	2.36
High	Q16620-2	Isoform TrkB-T1 of BDNF/NT-3 growth factors receptor OS=Homo sapiens GN=NTRK2	53.017	6.34	1.175	92	108	0.222
High	O95292	Vesicle-associated membrane protein-associated protein B/C OS=Homo sapiens GN=VAPB PE=1 SV=3	27.211	7.3	1.175	92	108	16.783
High	Q9BU89	Deoxyhypusine hydroxylase OS=Homo sapiens GN=DOHH PE=1 SV=1	32.883	4.83	1.174	92	108	1.154
High	Q9Y680-2	Isoform 2 of Peptidyl-prolyl cis-trans isomerase FKBP7 OS=Homo sapiens GN=FKBP7	25.778	6.32	1.174	92	108	9
High	Q86VB7	Scavenger receptor cysteine-rich type 1 protein M130 OS=Homo sapiens GN=CD163 PE=1 SV=2	125.369	5.95	1.174	92	108	2.609
High	Q9BY89	Uncharacterized protein KIAA1671 OS=Homo sapiens GN=KIAA1671 PE=1 SV=2	196.59	8.47	1.174	92	108	1.502
High	P17987	T-complex protein 1 subunit alpha OS=Homo sapiens GN=TCP1 PE=1 SV=1	60.306	6.11	1.174	92	108	30.623
High	A0A087WVA1	Selenoprotein T OS=Homo sapiens GN=SELT PE=1 SV=1	22.329	8.78	1.174	92	108	0.468
High	P51608-2	Isoform B of Methyl-CpG-binding protein 2 OS=Homo sapiens GN=MECP2	53.291	9.88	1.174	92	108	18.783
High	Q7Z6L1-4	Isoform 4 of Tectonin beta-propeller repeat-containing protein 1 OS=Homo sapiens GN=TECPR1	129.772	6.24	1.174	92	108	0.084
High	P47914	60S ribosomal protein L29 OS=Homo sapiens GN=RPL29 PE=1 SV=2	17.741	11.66	1.174	92	108	13.678
High	Q8IZH2	5'-3' exoribonuclease 1 OS=Homo sapiens GN=XRN1 PE=1 SV=1	193.985	7.21	1.174	92	108	0.576
High	O14733-3	Isoform 3 of Dual specificity mitogen-activated protein kinase kinase 7 OS=Homo sapiens GN=MAP2K7	49.039	9.22	1.174	92	108	0.194
High	Q13011	Delta(3,5)-Delta(2,4)-dienoyl-CoA isomerase, mitochondrial OS=Homo sapiens GN=ECH1 PE=1 SV=2	35.793	8	1.173	92	108	10.103
High	Q9NWX6	Probable tRNA(His) guanylyltransferase OS=Homo sapiens GN=THG1L PE=1 SV=2	34.808	8	1.173	92	108	0.438
High	Q9NVA1	Ubiquinol-cytochrome-c reductase complex assembly factor 1 OS=Homo sapiens GN=UQCC1 PE=1 SV=3	34.578	8.91	1.173	92	108	0.719
High	E5RJF8	Centrin-3 OS=Homo sapiens GN=CETN3 PE=1 SV=1	22.409	4.82	1.173	92	108	0.359
High	Q9H1K0	Rabenosyn-5 OS=Homo sapiens GN=RBSN PE=1 SV=2	88.815	5.5	1.173	92	108	0.802
High	Q6ZMZ3	Nesprin-3 OS=Homo sapiens GN=SYNE3 PE=1 SV=2	112.146	6.23	1.173	92	108	0.306
High	Q9Y608	Leucine-rich repeat flightless-interacting protein 2 OS=Homo sapiens GN=LRRFIP2 PE=1 SV=1	82.121	6.95	1.173	92	108	1.19
High	Q15111	Inactive phospholipase C-like protein 1 OS=Homo sapiens GN=PLCL1 PE=1 SV=3	122.649	5.62	1.173	92	108	0.254
High	Q9BY44	Eukaryotic translation initiation factor 2A OS=Homo sapiens GN=EIF2A PE=1 SV=3	64.949	8.87	1.173	92	108	2.472
High	Q9C073	Protein FAM117A OS=Homo sapiens GN=FAM117A PE=1 SV=1	48.288	8.31	1.173	92	108	0.172
High	Q13643	Four and a half LIM domains protein 3 OS=Homo sapiens GN=FHL3 PE=1 SV=4	31.171	6.2	1.173	92.1	107.9	1.581
High	Q14571	Inositol 1,4,5-trisphosphate receptor type 2 OS=Homo sapiens GN=ITPR2 PE=1 SV=2	307.867	6.43	1.173	92.1	107.9	1.013
High	Q9UNE7	E3 ubiquitin-protein ligase CHIP OS=Homo sapiens GN=STUB1 PE=1 SV=2	34.834	5.87	1.172	92.1	107.9	4.109
High	O75534-4	Isoform 4 of Cold shock domain-containing protein E1 OS=Homo sapiens GN=CSDE1	93.683	6.52	1.172	92.1	107.9	3.894
High	Q9Y2V7	Conserved oligomeric Golgi complex subunit 6 OS=Homo sapiens GN=COG6 PE=1 SV=2	73.233	5.76	1.172	92.1	107.9	2.162
High	Q6UUV9-2	Isoform 2 of CREB-regulated transcription coactivator 1 OS=Homo sapiens GN=CRTC1	68.739	5.95	1.172	92.1	107.9	0.896
High	Q9GZP9	Derlin-2 OS=Homo sapiens GN=DERL2 PE=1 SV=1	27.549	7.28	1.172	92.1	107.9	0.668
High	Q96JM3	Chromosome alignment-maintaining phosphoprotein 1 OS=Homo sapiens GN=CHAMP1 PE=1 SV=2	89.043	8.44	1.172	92.1	107.9	1.043
High	Q93084-5	Isoform SERCA3E of Sarcoplasmic/endoplasmic reticulum calcium ATPase 3 OS=Homo sapiens GN=ATP2A3	114.857	5.67	1.172	92.1	107.9	0.797
High	Q12974	Protein tyrosine phosphatase type IVA 2 OS=Homo sapiens GN=PTP4A2 PE=1 SV=1	19.115	8.37	1.172	92.1	107.9	3.642
High	Q5JSZ5	Protein PRRC2B OS=Homo sapiens GN=PRRC2B PE=1 SV=2	242.817	8.34	1.172	92.1	107.9	0.231
High	Q99959-2	Isoform 1 of Plakophilin-2 OS=Homo sapiens GN=PKP2	92.699	9.29	1.171	92.1	107.9	13.478
High	O14727	Apoptotic protease-activating factor 1 OS=Homo sapiens GN=APAF1 PE=1 SV=2	141.749	6.4	1.171	92.1	107.9	0.408
High	P20290	Transcription factor BTF3 OS=Homo sapiens GN=BTF3 PE=1 SV=1	22.154	9.38	1.171	92.1	107.9	9
High	J3KNL6	Protein transport protein Sec16A OS=Homo sapiens GN=SEC16A PE=1 SV=1	251.738	5.8	1.171	92.1	107.9	1.438
High	C9JEJ2	Choline-phosphate cytidylyltransferase A OS=Homo sapiens GN=PCYT1A PE=1 SV=1	43.237	8.5	1.171	92.1	107.9	3.175
High	O95427	GPI ethanolamine phosphate transferase 1 OS=Homo sapiens GN=PIGN PE=1 SV=1	105.741	8.65	1.171	92.1	107.9	0.129
High	Q96M27	Protein PRRC1 OS=Homo sapiens GN=PRRC1 PE=1 SV=1	46.672	5.83	1.171	92.1	107.9	25.102
High	P08069	Insulin-like growth factor 1 receptor OS=Homo sapiens GN=IGF1R PE=1 SV=1	154.693	5.8	1.171	92.1	107.9	0.3
High	A0A087WWF6	DNA polymerase delta subunit 2 OS=Homo sapiens GN=POLD2 PE=1 SV=1	54.661	5.95	1.171	92.1	107.9	0.194
High	A0A075B6T4	Kelch repeat and BTB domain-containing protein 4 OS=Homo sapiens GN=KBTBD4 PE=1 SV=1	60.97	5.76	1.171	92.1	107.9	0.155
High	O60869	Endothelial differentiation-related factor 1 OS=Homo sapiens GN=EDF1 PE=1 SV=1	16.359	9.95	1.171	92.1	107.9	7.254
High	Q15942	Zyxin OS=Homo sapiens GN=ZYX PE=1 SV=1	61.238	6.67	1.171	92.1	107.9	8.047
High	Q9NVE7	Pantothenate kinase 4 OS=Homo sapiens GN=PANK4 PE=1 SV=1	85.937	6.28	1.171	92.1	107.9	1.448
High	P61018-2	Isoform 2 of Ras-related protein Rab-4B OS=Homo sapiens GN=RAB4B	27.489	6.35	1.171	92.1	107.9	5.494
High	Q9UJX4	Anaphase-promoting complex subunit 5 OS=Homo sapiens GN=ANAPC5 PE=1 SV=2	85.023	6.87	1.171	92.1	107.9	0.166
High	E7EQZ4	Survival motor neuron protein OS=Homo sapiens GN=SMN1 PE=1 SV=1	31.669	5.71	1.171	92.1	107.9	1.31
High	P49757	Protein numb homolog OS=Homo sapiens GN=NUMB PE=1 SV=2	70.759	8.51	1.171	92.1	107.9	3.262
High	Q14692	Ribosome biogenesis protein BMS1 homolog OS=Homo sapiens GN=BMS1 PE=1 SV=1	145.716	6.44	1.171	92.1	107.9	0.316
High	Q9Y657	Spindlin-1 OS=Homo sapiens GN=SPIN1 PE=1 SV=3	29.582	6.96	1.171	92.1	107.9	1.154
High	Q86UA1	Pre-mRNA-processing factor 39 OS=Homo sapiens GN=PRPF39 PE=1 SV=3	78.381	5.4	1.171	92.1	107.9	0.668
High	P61106	Ras-related protein Rab-14 OS=Homo sapiens GN=RAB14 PE=1 SV=4	23.882	6.21	1.171	92.1	107.9	28.286
High	P01137	Transforming growth factor beta-1 OS=Homo sapiens GN=TGFB1 PE=1 SV=2	44.313	8.53	1.171	92.1	107.9	0.823
High	P62834	Ras-related protein Rap-1A OS=Homo sapiens GN=RAP1A PE=1 SV=1	20.974	6.67	1.17	92.1	107.9	62.096
High	Q9H4L4	Sentrin-specific protease 3 OS=Homo sapiens GN=SENP3 PE=1 SV=2	64.969	8.56	1.17	92.2	107.8	0.468
High	Q5VW36	Focadhesin OS=Homo sapiens GN=FOCAD PE=1 SV=1	199.944	6.62	1.17	92.2	107.8	0.33
High	Q92783	Signal transducing adapter molecule 1 OS=Homo sapiens GN=STAM PE=1 SV=3	59.142	4.82	1.17	92.2	107.8	5.579
High	Q3KQU3	MAP7 domain-containing protein 1 OS=Homo sapiens GN=MAP7D1 PE=1 SV=1	92.764	10.11	1.17	92.2	107.8	1.054
High	Q8WU76	Sec1 family domain-containing protein 2 OS=Homo sapiens GN=SCFD2 PE=1 SV=2	75.079	6.68	1.17	92.2	107.8	0.607
High	Q86VW2-3	Isoform 3 of Rho guanine nucleotide exchange factor 25 OS=Homo sapiens GN=ARHGEF25	68.071	5.72	1.17	92.2	107.8	0.136
High	P19387	DNA-directed RNA polymerase II subunit RPB3 OS=Homo sapiens GN=POLR2C PE=1 SV=2	31.422	4.92	1.17	92.2	107.8	9
High	Q8N0W3-2	Isoform 2 of L-fucose kinase OS=Homo sapiens GN=FUK	118.318	6.43	1.17	92.2	107.8	0.837
High	Q9UMX5	Neudesin OS=Homo sapiens GN=NENF PE=1 SV=1	18.845	5.69	1.17	92.2	107.8	4.337
High	Q9NZD8	Maspardin OS=Homo sapiens GN=SPG21 PE=1 SV=1	34.938	6.28	1.17	92.2	107.8	0.778
High	Q9NVS9	Pyridoxine-5'-phosphate oxidase OS=Homo sapiens GN=PNPO PE=1 SV=1	29.969	7.06	1.17	92.2	107.8	9
High	Q96RW7	Hemicentin-1 OS=Homo sapiens GN=HMCN1 PE=1 SV=2	613.001	6.49	1.17	92.2	107.8	0.03
High	Q9UMX1	Suppressor of fused homolog OS=Homo sapiens GN=SUFU PE=1 SV=2	53.913	5.33	1.169	92.2	107.8	0.688
High	Q15370-2	Isoform 2 of Transcription elongation factor B polypeptide 2 OS=Homo sapiens GN=TCEB2	17.9	6.1	1.169	92.2	107.8	6.743
High	O95619	YEATS domain-containing protein 4 OS=Homo sapiens GN=YEATS4 PE=1 SV=1	26.483	8.41	1.169	92.2	107.8	0.389
High	Q8N3X1-2	Isoform 2 of Formin-binding protein 4 OS=Homo sapiens GN=FNBP4	110.383	4.75	1.169	92.2	107.8	0.119
High	Q9UKD2	mRNA turnover protein 4 homolog OS=Homo sapiens GN=MRTO4 PE=1 SV=2	27.543	8.29	1.169	92.2	107.8	1.738
High	P23141-2	Isoform 2 of Liver carboxylesterase 1 OS=Homo sapiens GN=CES1	62.552	6.6	1.169	92.2	107.8	2.054
High	Q9Y4F1	FERM, RhoGEF and pleckstrin domain-containing protein 1 OS=Homo sapiens GN=FARP1 PE=1 SV=1	118.559	8.15	1.169	92.2	107.8	2.282
High	Q9NQW7-3	Isoform 3 of Xaa-Pro aminopeptidase 1 OS=Homo sapiens GN=XPNPEP1	74.751	5.88	1.169	92.2	107.8	11.519
High	Q9P0L0	Vesicle-associated membrane protein-associated protein A OS=Homo sapiens GN=VAPA PE=1 SV=3	27.875	8.62	1.169	92.2	107.8	17.478
High	O14818	Proteasome subunit alpha type-7 OS=Homo sapiens GN=PSMA7 PE=1 SV=1	27.87	8.46	1.169	92.2	107.8	26.384
High	P53041	Serine/threonine-protein phosphatase 5 OS=Homo sapiens GN=PPP5C PE=1 SV=1	56.842	6.28	1.169	92.2	107.8	9
High	Q9Y5P6-2	Isoform 2 of Mannose-1-phosphate guanyltransferase beta OS=Homo sapiens GN=GMPPB	42.594	6.29	1.169	92.2	107.8	2.162
High	O60664	Perilipin-3 OS=Homo sapiens GN=PLIN3 PE=1 SV=3	47.046	5.44	1.169	92.2	107.8	12.594
High	P14923	Junction plakoglobin OS=Homo sapiens GN=JUP PE=1 SV=3	81.693	6.14	1.169	92.2	107.8	15.876
High	Q86V48	Leucine zipper protein 1 OS=Homo sapiens GN=LUZP1 PE=1 SV=2	120.202	8.5	1.169	92.2	107.8	2.481
High	Q9BQ67	Glutamate-rich WD repeat-containing protein 1 OS=Homo sapiens GN=GRWD1 PE=1 SV=1	49.388	4.92	1.169	92.2	107.8	0.995
High	Q9HCN8	Stromal cell-derived factor 2-like protein 1 OS=Homo sapiens GN=SDF2L1 PE=1 SV=2	23.584	7.03	1.168	92.2	107.8	3.394
High	P18084	Integrin beta-5 OS=Homo sapiens GN=ITGB5 PE=1 SV=1	87.996	6.06	1.168	92.2	107.8	0.931
High	P46781	40S ribosomal protein S9 OS=Homo sapiens GN=RPS9 PE=1 SV=3	22.578	10.65	1.168	92.2	107.8	15.379
High	P22087	rRNA 2'-O-methyltransferase fibrillarin OS=Homo sapiens GN=FBL PE=1 SV=2	33.763	10.18	1.168	92.2	107.8	9
High	E7ETB3	Aspartyl aminopeptidase OS=Homo sapiens GN=DNPEP PE=1 SV=2	54.468	7.74	1.168	92.2	107.8	6.11
High	O00291	Huntingtin-interacting protein 1 OS=Homo sapiens GN=HIP1 PE=1 SV=5	116.148	5.3	1.168	92.3	107.7	2.215
High	Q8NFH5	Nucleoporin NUP53 OS=Homo sapiens GN=NUP35 PE=1 SV=1	34.751	9.09	1.168	92.3	107.7	1.683
High	O60830-2	Isoform 2 of Mitochondrial import inner membrane translocase subunit Tim17-B OS=Homo sapiens GN=TIMM17B	23.808	8.72	1.168	92.3	107.7	0.389
High	A0A0B4J1R7	Protein BORCS7-ASMT OS=Homo sapiens GN=BORCS7-ASMT PE=4 SV=1	11.688	6.79	1.168	92.3	107.7	2.162
High	Q9UBB9	Tuftelin-interacting protein 11 OS=Homo sapiens GN=TFIP11 PE=1 SV=1	96.758	5.67	1.168	92.3	107.7	0.163
High	Q9UBI9	Headcase protein homolog OS=Homo sapiens GN=HECA PE=1 SV=1	58.799	8.54	1.168	92.3	107.7	0.28
High	Q9HCD5	Nuclear receptor coactivator 5 OS=Homo sapiens GN=NCOA5 PE=1 SV=2	65.496	9.6	1.168	92.3	107.7	2.914
High	Q13526	Peptidyl-prolyl cis-trans isomerase NIMA-interacting 1 OS=Homo sapiens GN=PIN1 PE=1 SV=1	18.232	8.82	1.168	92.3	107.7	3.329
High	Q96PK6	RNA-binding protein 14 OS=Homo sapiens GN=RBM14 PE=1 SV=2	69.449	9.67	1.167	92.3	107.7	12.895
High	Q9HCG8	Pre-mRNA-splicing factor CWC22 homolog OS=Homo sapiens GN=CWC22 PE=1 SV=3	105.402	7.03	1.167	92.3	107.7	0.571
High	Q8N612-2	Isoform 2 of FTS and Hook-interacting protein OS=Homo sapiens GN=FAM160A2	107.013	6.77	1.167	92.3	107.7	0.094
High	P13797	Plastin-3 OS=Homo sapiens GN=PLS3 PE=1 SV=4	70.766	5.6	1.167	92.3	107.7	14.505
High	A0A087X2I1	26S protease regulatory subunit 10B OS=Homo sapiens GN=PSMC6 PE=1 SV=1	45.768	7.78	1.167	92.3	107.7	12.738
High	Q13838-2	Isoform 2 of Spliceosome RNA helicase DDX39B OS=Homo sapiens GN=DDX39B	50.647	5.88	1.167	92.3	107.7	16.433
High	Q9UBQ7	Glyoxylate reductase/hydroxypyruvate reductase OS=Homo sapiens GN=GRHPR PE=1 SV=1	35.646	7.39	1.167	92.3	107.7	13.678
High	Q14683	Structural maintenance of chromosomes protein 1A OS=Homo sapiens GN=SMC1A PE=1 SV=2	143.144	7.64	1.167	92.3	107.7	4.199
High	P62241	40S ribosomal protein S8 OS=Homo sapiens GN=RPS8 PE=1 SV=2	24.19	10.32	1.167	92.3	107.7	124.893
High	Q9BYM8	RanBP-type and C3HC4-type zinc finger-containing protein 1 OS=Homo sapiens GN=RBCK1 PE=1 SV=2	57.534	5.67	1.167	92.3	107.7	1.106
High	Q16186	Proteasomal ubiquitin receptor ADRM1 OS=Homo sapiens GN=ADRM1 PE=1 SV=2	42.127	5.07	1.167	92.3	107.7	11.115
High	Q3SYG4	Protein PTHB1 OS=Homo sapiens GN=BBS9 PE=1 SV=1	99.217	5.55	1.167	92.3	107.7	0.399
High	Q13445	Transmembrane emp24 domain-containing protein 1 OS=Homo sapiens GN=TMED1 PE=1 SV=1	25.19	4.48	1.166	92.3	107.7	2.594
High	Q0ZGT2	Nexilin OS=Homo sapiens GN=NEXN PE=1 SV=1	80.609	5.33	1.166	92.3	107.7	0.324
High	O00233	26S proteasome non-ATPase regulatory subunit 9 OS=Homo sapiens GN=PSMD9 PE=1 SV=3	24.667	6.95	1.166	92.3	107.7	17.738
High	P45880-1	Isoform 1 of Voltage-dependent anion-selective channel protein 2 OS=Homo sapiens GN=VDAC2	33.351	7.59	1.166	92.3	107.7	17.33
High	Q9P270	SLAIN motif-containing protein 2 OS=Homo sapiens GN=SLAIN2 PE=1 SV=2	62.505	9.45	1.166	92.3	107.7	1.297
High	Q8N697	Solute carrier family 15 member 4 OS=Homo sapiens GN=SLC15A4 PE=1 SV=1	61.993	9	1.166	92.3	107.7	0.369
High	P16403	Histone H1.2 OS=Homo sapiens GN=HIST1H1C PE=1 SV=2	21.352	10.93	1.166	92.3	107.7	13.251
High	Q10471	Polypeptide N-acetylgalactosaminyltransferase 2 OS=Homo sapiens GN=GALNT2 PE=1 SV=1	64.691	8.35	1.166	92.3	107.7	3.948
High	P61964	WD repeat-containing protein 5 OS=Homo sapiens GN=WDR5 PE=1 SV=1	36.565	8.27	1.166	92.3	107.7	1.081
High	P27797	Calreticulin OS=Homo sapiens GN=CALR PE=1 SV=1	48.112	4.44	1.166	92.3	107.7	82.768
High	P63104	14-3-3 protein zeta/delta OS=Homo sapiens GN=YWHAZ PE=1 SV=1	27.728	4.79	1.166	92.3	107.7	111.884
High	Q9UPU7	TBC1 domain family member 2B OS=Homo sapiens GN=TBC1D2B PE=1 SV=2	109.812	6.16	1.166	92.3	107.7	0.574
High	Q9BZE4	Nucleolar GTP-binding protein 1 OS=Homo sapiens GN=GTPBP4 PE=1 SV=3	73.918	9.5	1.166	92.3	107.7	0.828
High	O94905	Erlin-2 OS=Homo sapiens GN=ERLIN2 PE=1 SV=1	37.815	5.62	1.166	92.3	107.7	20.544
High	Q7L775	EPM2A-interacting protein 1 OS=Homo sapiens GN=EPM2AIP1 PE=1 SV=1	70.325	6.11	1.166	92.3	107.7	1.707
High	Q5JVS0	Intracellular hyaluronan-binding protein 4 OS=Homo sapiens GN=HABP4 PE=1 SV=1	45.758	7.46	1.166	92.4	107.6	0.425
High	Q96FZ7	Charged multivesicular body protein 6 OS=Homo sapiens GN=CHMP6 PE=1 SV=3	23.47	5.31	1.165	92.4	107.6	4.623
High	Q7LBC6	Lysine-specific demethylase 3B OS=Homo sapiens GN=KDM3B PE=1 SV=2	191.461	7.18	1.165	92.4	107.6	0.677
High	P29372	DNA-3-methyladenine glycosylase OS=Homo sapiens GN=MPG PE=1 SV=3	32.848	9.57	1.165	92.4	107.6	2.384
High	Q9UBN7	Histone deacetylase 6 OS=Homo sapiens GN=HDAC6 PE=1 SV=2	131.336	5.3	1.165	92.4	107.6	0.805
High	P51116	Fragile X mental retardation syndrome-related protein 2 OS=Homo sapiens GN=FXR2 PE=1 SV=2	74.178	6.23	1.165	92.4	107.6	1.434
High	P43034	Platelet-activating factor acetylhydrolase IB subunit alpha OS=Homo sapiens GN=PAFAH1B1 PE=1 SV=2	46.608	7.37	1.165	92.4	107.6	10.86
High	Q6EMK4	Vasorin OS=Homo sapiens GN=VASN PE=1 SV=1	71.668	7.39	1.165	92.4	107.6	1.683
High	D6RBW1	Eukaryotic translation initiation factor 4E OS=Homo sapiens GN=EIF4E PE=1 SV=1	28.494	8.12	1.165	92.4	107.6	3.87
High	Q9NQS1	Cell death regulator Aven OS=Homo sapiens GN=AVEN PE=1 SV=1	38.483	4.98	1.165	92.4	107.6	0.65
High	E9PGC8	Microtubule-associated protein 1A OS=Homo sapiens GN=MAP1A PE=1 SV=1	331.055	4.93	1.165	92.4	107.6	2.754
High	P28072	Proteasome subunit beta type-6 OS=Homo sapiens GN=PSMB6 PE=1 SV=4	25.341	4.92	1.165	92.4	107.6	4.878
High	P49789	Bis(5'-adenosyl)-triphosphatase OS=Homo sapiens GN=FHIT PE=1 SV=3	16.848	7.08	1.165	92.4	107.6	7.111
High	O00170	AH receptor-interacting protein OS=Homo sapiens GN=AIP PE=1 SV=2	37.612	6.29	1.165	92.4	107.6	9
High	Q6P4E1-4	Isoform 4 of Protein CASC4 OS=Homo sapiens GN=CASC4	49.468	5.29	1.165	92.4	107.6	3.047
High	Q9NRW7	Vacuolar protein sorting-associated protein 45 OS=Homo sapiens GN=VPS45 PE=1 SV=1	65.036	8.24	1.165	92.4	107.6	2.455
High	Q9Y6E0	Serine/threonine-protein kinase 24 OS=Homo sapiens GN=STK24 PE=1 SV=1	49.277	5.69	1.165	92.4	107.6	3.365
High	Q99805	Transmembrane 9 superfamily member 2 OS=Homo sapiens GN=TM9SF2 PE=1 SV=1	75.725	7.44	1.165	92.4	107.6	3.642
High	Q9H4Z3	Phosphorylated CTD-interacting factor 1 OS=Homo sapiens GN=PCIF1 PE=1 SV=1	80.618	7.42	1.165	92.4	107.6	0.455
High	P38435	Vitamin K-dependent gamma-carboxylase OS=Homo sapiens GN=GGCX PE=1 SV=2	87.505	8.02	1.165	92.4	107.6	0.301
High	P07437	Tubulin beta chain OS=Homo sapiens GN=TUBB PE=1 SV=2	49.639	4.89	1.164	92.4	107.6	999
High	Q9Y6V7	Probable ATP-dependent RNA helicase DDX49 OS=Homo sapiens GN=DDX49 PE=1 SV=1	54.192	9.06	1.164	92.4	107.6	0.166
High	Q9NZC3	Glycerophosphodiester phosphodiesterase 1 OS=Homo sapiens GN=GDE1 PE=1 SV=1	37.694	6.71	1.164	92.4	107.6	0.413
High	J9JIC5	Protein Njmu-R1 OS=Homo sapiens GN=C17orf75 PE=1 SV=1	44.581	5.03	1.164	92.4	107.6	2.3
High	E9PK25	Cofilin-1 OS=Homo sapiens GN=CFL1 PE=1 SV=1	22.714	8.34	1.164	92.4	107.6	137.95
High	P60468	Protein transport protein Sec61 subunit beta OS=Homo sapiens GN=SEC61B PE=1 SV=2	9.968	11.56	1.164	92.4	107.6	5.813
High	Q9UPT8	Zinc finger CCCH domain-containing protein 4 OS=Homo sapiens GN=ZC3H4 PE=1 SV=3	140.169	6.27	1.164	92.4	107.6	0.557
High	Q96HC4	PDZ and LIM domain protein 5 OS=Homo sapiens GN=PDLIM5 PE=1 SV=5	63.904	8.21	1.164	92.4	107.6	7.697
High	P04075-2	Isoform 2 of Fructose-bisphosphate aldolase A OS=Homo sapiens GN=ALDOA	45.232	8.25	1.164	92.4	107.6	214.443
High	P49790-3	Isoform 3 of Nuclear pore complex protein Nup153 OS=Homo sapiens GN=NUP153	157.24	8.84	1.164	92.4	107.6	0.736
High	Q5JTH9	RRP12-like protein OS=Homo sapiens GN=RRP12 PE=1 SV=2	143.611	8.75	1.164	92.4	107.6	0.483
High	P83916	Chromobox protein homolog 1 OS=Homo sapiens GN=CBX1 PE=1 SV=1	21.405	4.93	1.164	92.4	107.6	30.623
High	P49662	Caspase-4 OS=Homo sapiens GN=CASP4 PE=1 SV=1	43.235	6	1.164	92.4	107.6	1.291
High	Q96RU2	Ubiquitin carboxyl-terminal hydrolase 28 OS=Homo sapiens GN=USP28 PE=1 SV=1	122.414	5.2	1.164	92.4	107.6	0.204
High	Q96H20	Vacuolar-sorting protein SNF8 OS=Homo sapiens GN=SNF8 PE=1 SV=1	28.846	6.65	1.164	92.4	107.6	5.813
High	P28074	Proteasome subunit beta type-5 OS=Homo sapiens GN=PSMB5 PE=1 SV=3	28.462	6.92	1.163	92.4	107.6	18.684
High	J3QQJ0	SAP30-binding protein (Fragment) OS=Homo sapiens GN=SAP30BP PE=1 SV=1	35.861	4.98	1.163	92.4	107.6	0.585
High	O75376	Nuclear receptor corepressor 1 OS=Homo sapiens GN=NCOR1 PE=1 SV=2	270.044	7.11	1.163	92.4	107.6	0.182
High	O94819	Kelch repeat and BTB domain-containing protein 11 OS=Homo sapiens GN=KBTBD11 PE=1 SV=1	65.679	6.07	1.163	92.4	107.6	5.978
High	P67936-2	Isoform 2 of Tropomyosin alpha-4 chain OS=Homo sapiens GN=TPM4	32.703	4.73	1.163	92.5	107.5	134.031
High	Q86Y13	E3 ubiquitin-protein ligase DZIP3 OS=Homo sapiens GN=DZIP3 PE=1 SV=2	138.516	6.87	1.163	92.5	107.5	0.062
High	P50402	Emerin OS=Homo sapiens GN=EMD PE=1 SV=1	28.976	5.5	1.163	92.5	107.5	12.594
High	Q6VMQ6-4	Isoform 3 of Activating transcription factor 7-interacting protein 1 OS=Homo sapiens GN=ATF7IP	137.409	4.72	1.163	92.5	107.5	0.139
High	Q92615	La-related protein 4B OS=Homo sapiens GN=LARP4B PE=1 SV=3	80.503	6.92	1.163	92.5	107.5	1.195
High	P61254	60S ribosomal protein L26 OS=Homo sapiens GN=RPL26 PE=1 SV=1	17.248	10.55	1.163	92.5	107.5	15.681
High	P38919	Eukaryotic initiation factor 4A-III OS=Homo sapiens GN=EIF4A3 PE=1 SV=4	46.841	6.73	1.163	92.5	107.5	14.849
High	A0AVT1	Ubiquitin-like modifier-activating enzyme 6 OS=Homo sapiens GN=UBA6 PE=1 SV=1	117.895	6.14	1.163	92.5	107.5	5.218
High	Q9H993	Protein-glutamate O-methyltransferase OS=Homo sapiens GN=ARMT1 PE=1 SV=1	51.14	5.76	1.163	92.5	107.5	5.062
High	Q92804	TATA-binding protein-associated factor 2N OS=Homo sapiens GN=TAF15 PE=1 SV=1	61.793	8.02	1.163	92.5	107.5	1.661
High	P40938	Replication factor C subunit 3 OS=Homo sapiens GN=RFC3 PE=1 SV=2	40.53	8.34	1.163	92.5	107.5	0.407
High	Q8N9N2	Activating signal cointegrator 1 complex subunit 1 OS=Homo sapiens GN=ASCC1 PE=1 SV=1	45.481	5.54	1.163	92.5	107.5	0.233
High	P67812-3	Isoform 3 of Signal peptidase complex catalytic subunit SEC11A OS=Homo sapiens GN=SEC11A	21.44	9.42	1.163	92.5	107.5	1.894
High	Q9P2X3	Protein IMPACT OS=Homo sapiens GN=IMPACT PE=1 SV=2	36.453	4.97	1.163	92.5	107.5	2.548
High	P11387	DNA topoisomerase 1 OS=Homo sapiens GN=TOP1 PE=1 SV=2	90.669	9.31	1.163	92.5	107.5	5.434
High	P32019	Type II inositol 1,4,5-trisphosphate 5-phosphatase OS=Homo sapiens GN=INPP5B PE=1 SV=4	112.78	5.57	1.163	92.5	107.5	0.122
High	Q7Z4V5	Hepatoma-derived growth factor-related protein 2 OS=Homo sapiens GN=HDGFRP2 PE=1 SV=1	74.272	7.49	1.163	92.5	107.5	1.239
High	Q13888	General transcription factor IIH subunit 2 OS=Homo sapiens GN=GTF2H2 PE=1 SV=1	44.39	6.76	1.162	92.5	107.5	0.194
High	R4GMU1	GDH/6PGL endoplasmic bifunctional protein OS=Homo sapiens GN=H6PD PE=1 SV=1	90.116	7.23	1.162	92.5	107.5	2.511
High	P46777	60S ribosomal protein L5 OS=Homo sapiens GN=RPL5 PE=1 SV=3	34.341	9.72	1.162	92.5	107.5	34.938
High	P27348	14-3-3 protein theta OS=Homo sapiens GN=YWHAQ PE=1 SV=1	27.747	4.78	1.162	92.5	107.5	76.426
High	B4DDJ5	Macrophage scavenger receptor types I and II OS=Homo sapiens GN=MSR1 PE=1 SV=1	51.693	6.14	1.162	92.5	107.5	1.154
High	Q86W50	Methyltransferase-like protein 16 OS=Homo sapiens GN=METTL16 PE=1 SV=2	63.581	7.85	1.162	92.5	107.5	0.241
High	P24592	Insulin-like growth factor-binding protein 6 OS=Homo sapiens GN=IGFBP6 PE=1 SV=1	25.306	7.81	1.162	92.5	107.5	1.031
High	E9PNP3	Mth938 domain-containing protein OS=Homo sapiens GN=AAMDC PE=1 SV=1	15.578	9.06	1.162	92.5	107.5	4.623
High	E9PB61	THO complex subunit 4 OS=Homo sapiens GN=ALYREF PE=1 SV=1	27.541	11.05	1.162	92.5	107.5	9
High	Q9UQE7	Structural maintenance of chromosomes protein 3 OS=Homo sapiens GN=SMC3 PE=1 SV=2	141.454	7.18	1.162	92.5	107.5	4.703
High	O95104	Splicing factor, arginine/serine-rich 15 OS=Homo sapiens GN=SCAF4 PE=1 SV=3	125.79	9.55	1.162	92.5	107.5	0.585
High	Q8N2G6	Zinc finger CCHC domain-containing protein 24 OS=Homo sapiens GN=ZCCHC24 PE=1 SV=1	26.937	8.7	1.162	92.5	107.5	1.154
High	P60866	40S ribosomal protein S20 OS=Homo sapiens GN=RPS20 PE=1 SV=1	13.364	9.94	1.162	92.5	107.5	67.129
High	Q3KQV9	UDP-N-acetylhexosamine pyrophosphorylase-like protein 1 OS=Homo sapiens GN=UAP1L1 PE=1 SV=2	56.994	6.32	1.162	92.5	107.5	0.748
High	Q9UJX3	Anaphase-promoting complex subunit 7 OS=Homo sapiens GN=ANAPC7 PE=1 SV=4	66.813	5.64	1.162	92.5	107.5	0.84
High	Q9H0C8	Integrin-linked kinase-associated serine/threonine phosphatase 2C OS=Homo sapiens GN=ILKAP PE=1 SV=1	42.88	7.09	1.162	92.5	107.5	0.778
High	Q14151	Scaffold attachment factor B2 OS=Homo sapiens GN=SAFB2 PE=1 SV=1	107.408	6.16	1.162	92.5	107.5	3.514
High	H7BY58	Protein-L-isoaspartate O-methyltransferase OS=Homo sapiens GN=PCMT1 PE=1 SV=1	30.339	6.73	1.162	92.5	107.5	7.733
High	Q02252	Methylmalonate-semialdehyde dehydrogenase [acylating], mitochondrial OS=Homo sapiens GN=ALDH6A1 PE=1 SV=2	57.803	8.5	1.162	92.5	107.5	18.684
High	P28838	Cytosol aminopeptidase OS=Homo sapiens GN=LAP3 PE=1 SV=3	56.131	7.93	1.162	92.5	107.5	45.416
High	Q5TEC6	Histone H3 OS=Homo sapiens GN=HIST2H3PS2 PE=1 SV=1	15.421	11.27	1.162	92.5	107.5	9
High	Q9BPX7-2	Isoform 2 of UPF0415 protein C7orf25 OS=Homo sapiens GN=C7orf25	52.479	6.96	1.162	92.5	107.5	0.16
High	Q9Y4W2	Ribosomal biogenesis protein LAS1L OS=Homo sapiens GN=LAS1L PE=1 SV=2	83.013	4.73	1.161	92.5	107.5	0.455
High	Q14194-2	Isoform LCRMP-1 of Dihydropyrimidinase-related protein 1 OS=Homo sapiens GN=CRMP1	74.216	6.86	1.161	92.5	107.5	3.217
High	A0A1B0GV02	Zinc finger E-box-binding homeobox 2 OS=Homo sapiens GN=ZEB2 PE=1 SV=1	139.05	6.32	1.161	92.5	107.5	0.152
High	P30533	Alpha-2-macroglobulin receptor-associated protein OS=Homo sapiens GN=LRPAP1 PE=1 SV=1	41.441	8.78	1.161	92.5	107.5	9
High	B4DTS2	Serine/threonine-protein kinase OS=Homo sapiens GN=PRKD2 PE=1 SV=1	97.681	6.84	1.161	92.5	107.5	0.205
High	O75113	NEDD4-binding protein 1 OS=Homo sapiens GN=N4BP1 PE=1 SV=4	100.316	5.36	1.161	92.5	107.5	0.628
High	O95396	Adenylyltransferase and sulfurtransferase MOCS3 OS=Homo sapiens GN=MOCS3 PE=1 SV=1	49.638	6.21	1.161	92.5	107.5	1.346
High	Q9H553	Alpha-1,3/1,6-mannosyltransferase ALG2 OS=Homo sapiens GN=ALG2 PE=1 SV=1	47.061	7.05	1.161	92.5	107.5	2.981
High	O15460	Prolyl 4-hydroxylase subunit alpha-2 OS=Homo sapiens GN=P4HA2 PE=1 SV=1	60.864	5.71	1.161	92.5	107.5	4.532
High	Q7Z569	BRCA1-associated protein OS=Homo sapiens GN=BRAP PE=1 SV=2	67.261	5.92	1.161	92.6	107.4	0.199
High	Q6EEV4	DNA-directed RNA polymerase II subunit GRINL1A, isoforms 4/5 OS=Homo sapiens GN=POLR2M PE=1 SV=1	15.122	8.37	1.161	92.6	107.4	3.217
High	Q9Y3D9	28S ribosomal protein S23, mitochondrial OS=Homo sapiens GN=MRPS23 PE=1 SV=2	21.757	8.9	1.161	92.6	107.4	1.424
High	Q49A26	Putative oxidoreductase GLYR1 OS=Homo sapiens GN=GLYR1 PE=1 SV=3	60.518	9.17	1.161	92.6	107.4	2.808
High	E9PJD7	Cysteine and histidine-rich protein 1 OS=Homo sapiens GN=CYHR1 PE=1 SV=1	43.785	6.76	1.161	92.6	107.4	0.233
High	A0A024R5I4	Solute carrier organic anion transporter family member OS=Homo sapiens GN=SLCO2B1 PE=1 SV=1	76.649	8.32	1.161	92.6	107.4	0.222
High	Q16891-4	Isoform 4 of MICOS complex subunit MIC60 OS=Homo sapiens GN=IMMT	83.497	6.57	1.161	92.6	107.4	18.188
High	P01034	Cystatin-C OS=Homo sapiens GN=CST3 PE=1 SV=1	15.789	8.75	1.16	92.6	107.4	11.589
High	P82914	28S ribosomal protein S15, mitochondrial OS=Homo sapiens GN=MRPS15 PE=1 SV=1	29.823	10.48	1.16	92.6	107.4	0.833
High	P54709	Sodium/potassium-transporting ATPase subunit beta-3 OS=Homo sapiens GN=ATP1B3 PE=1 SV=1	31.492	8.35	1.16	92.6	107.4	5.31
High	Q92520	Protein FAM3C OS=Homo sapiens GN=FAM3C PE=1 SV=1	24.665	8.29	1.16	92.6	107.4	3.217
High	Q6IA69	Glutamine-dependent NAD(+) synthetase OS=Homo sapiens GN=NADSYN1 PE=1 SV=3	79.234	6.44	1.16	92.6	107.4	0.438
High	Q9HCJ3	Ribonucleoprotein PTB-binding 2 OS=Homo sapiens GN=RAVER2 PE=1 SV=2	74.292	7.47	1.16	92.6	107.4	0.16
High	P39748	Flap endonuclease 1 OS=Homo sapiens GN=FEN1 PE=1 SV=1	42.566	8.62	1.16	92.6	107.4	1.154
High	M0R1T5	Charged multivesicular body protein 2a (Fragment) OS=Homo sapiens GN=CHMP2A PE=1 SV=1	24.875	5.27	1.16	92.6	107.4	11.328
High	O95873	Uncharacterized protein C6orf47 OS=Homo sapiens GN=C6orf47 PE=1 SV=2	31.69	6.37	1.16	92.6	107.4	0.778
High	Q86TM6	E3 ubiquitin-protein ligase synoviolin OS=Homo sapiens GN=SYVN1 PE=1 SV=2	67.64	6.95	1.16	92.6	107.4	0.585
High	Q99611	Selenide, water dikinase 2 OS=Homo sapiens GN=SEPHS2 PE=1 SV=3	47.276	5.88	1.16	92.6	107.4	0.274
High	P22413	Ectonucleotide pyrophosphatase/phosphodiesterase family member 1 OS=Homo sapiens GN=ENPP1 PE=1 SV=2	104.857	7.14	1.16	92.6	107.4	0.837
High	P0C7P0	CDGSH iron-sulfur domain-containing protein 3, mitochondrial OS=Homo sapiens GN=CISD3 PE=1 SV=1	14.206	10.55	1.16	92.6	107.4	0.995
High	P16070	CD44 antigen OS=Homo sapiens GN=CD44 PE=1 SV=3	81.487	5.33	1.16	92.6	107.4	1.106
High	Q6PII3	Coiled-coil domain-containing protein 174 OS=Homo sapiens GN=CCDC174 PE=1 SV=3	53.924	6.33	1.16	92.6	107.4	0.492
High	P48553	Trafficking protein particle complex subunit 10 OS=Homo sapiens GN=TRAPPC10 PE=1 SV=2	142.098	6.04	1.16	92.6	107.4	0.187
High	Q9BTX3	Transmembrane protein 208 OS=Homo sapiens GN=TMEM208 PE=1 SV=1	19.629	9.26	1.16	92.6	107.4	2.162
High	P36639	7,8-dihydro-8-oxoguanine triphosphatase OS=Homo sapiens GN=NUDT1 PE=1 SV=3	22.505	5.27	1.16	92.6	107.4	0.778
High	Q9NPF4	Probable tRNA N6-adenosine threonylcarbamoyltransferase OS=Homo sapiens GN=OSGEP PE=1 SV=1	36.403	6.35	1.159	92.6	107.4	1.976
High	P21912	Succinate dehydrogenase [ubiquinone] iron-sulfur subunit, mitochondrial OS=Homo sapiens GN=SDHB PE=1 SV=3	31.609	8.76	1.159	92.6	107.4	4.337
High	Q9BUP3-3	Isoform 3 of Oxidoreductase HTATIP2 OS=Homo sapiens GN=HTATIP2	30.112	8.38	1.159	92.6	107.4	0.413
High	D6RIF6	SLAIN motif-containing protein 2 OS=Homo sapiens GN=SLAIN2 PE=1 SV=1	44.629	10.3	1.159	92.6	107.4	1.154
High	Q4VC31	Coiled-coil domain-containing protein 58 OS=Homo sapiens GN=CCDC58 PE=1 SV=1	16.609	7.81	1.159	92.6	107.4	3.217
High	O60264	SWI/SNF-related matrix-associated actin-dependent regulator of chromatin subfamily A member 5 OS=Homo sapiens GN=SMARCA5 PE=1 SV=1	121.828	8.09	1.159	92.6	107.4	2.746
High	P55209	Nucleosome assembly protein 1-like 1 OS=Homo sapiens GN=NAP1L1 PE=1 SV=1	45.346	4.46	1.159	92.6	107.4	10.659
High	Q6P1K2	Polyamine-modulated factor 1 OS=Homo sapiens GN=PMF1 PE=1 SV=2	23.325	5.49	1.159	92.6	107.4	1.154
High	P67775	Serine/threonine-protein phosphatase 2A catalytic subunit alpha isoform OS=Homo sapiens GN=PPP2CA PE=1 SV=1	35.571	5.54	1.159	92.6	107.4	36.927
High	H3BSH7	U3 small nucleolar RNA-associated protein 4 homolog (Fragment) OS=Homo sapiens GN=UTP4 PE=1 SV=1	77.894	8.72	1.159	92.6	107.4	0.252
High	Q92673	Sortilin-related receptor OS=Homo sapiens GN=SORL1 PE=1 SV=2	248.267	5.55	1.159	92.7	107.3	0.497
High	Q8TCC3-2	Isoform 2 of 39S ribosomal protein L30, mitochondrial OS=Homo sapiens GN=MRPL30	21.825	10.07	1.159	92.7	107.3	0.359
High	Q8NE01	Metal transporter CNNM3 OS=Homo sapiens GN=CNNM3 PE=1 SV=1	76.072	6.09	1.159	92.7	107.3	0.239
High	P60953	Cell division control protein 42 homolog OS=Homo sapiens GN=CDC42 PE=1 SV=2	21.245	6.55	1.159	92.7	107.3	62.096
High	P02768	Serum albumin OS=Homo sapiens GN=ALB PE=1 SV=2	69.321	6.28	1.158	92.7	107.3	5778.69
High	Q9BQA9	Uncharacterized protein C17orf62 OS=Homo sapiens GN=C17orf62 PE=1 SV=1	20.761	6.8	1.158	92.7	107.3	1.31
High	Q14118	Dystroglycan OS=Homo sapiens GN=DAG1 PE=1 SV=2	97.381	8.56	1.158	92.7	107.3	1.291
High	H0Y931	Ankyrin-2 (Fragment) OS=Homo sapiens GN=ANK2 PE=1 SV=1	108.658	5.05	1.158	92.7	107.3	2.367
High	P54727	UV excision repair protein RAD23 homolog B OS=Homo sapiens GN=RAD23B PE=1 SV=1	43.145	4.84	1.158	92.7	107.3	14.013
High	Q8WW12	PEST proteolytic signal-containing nuclear protein OS=Homo sapiens GN=PCNP PE=1 SV=2	18.913	7.49	1.158	92.7	107.3	25.102
High	Q9H008	Phospholysine phosphohistidine inorganic pyrophosphate phosphatase OS=Homo sapiens GN=LHPP PE=1 SV=2	29.147	6.15	1.158	92.7	107.3	20.544
High	Q6DKK2	Tetratricopeptide repeat protein 19, mitochondrial OS=Homo sapiens GN=TTC19 PE=1 SV=4	42.43	5.77	1.158	92.7	107.3	1.61
High	Q01167	Forkhead box protein K2 OS=Homo sapiens GN=FOXK2 PE=1 SV=3	69.02	9.54	1.158	92.7	107.3	0.225
High	Q15375	Ephrin type-A receptor 7 OS=Homo sapiens GN=EPHA7 PE=1 SV=3	112.024	5.8	1.158	92.7	107.3	0.366
High	Q14914	Prostaglandin reductase 1 OS=Homo sapiens GN=PTGR1 PE=1 SV=2	35.847	8.29	1.158	92.7	107.3	27.184
High	Q8WUJ3	Cell migration-inducing and hyaluronan-binding protein OS=Homo sapiens GN=CEMIP PE=1 SV=2	152.9	7.85	1.158	92.7	107.3	0.803
High	P40855	Peroxisomal biogenesis factor 19 OS=Homo sapiens GN=PEX19 PE=1 SV=1	32.786	4.34	1.158	92.7	107.3	5.952
High	Q16543	Hsp90 co-chaperone Cdc37 OS=Homo sapiens GN=CDC37 PE=1 SV=1	44.44	5.25	1.158	92.7	107.3	17.33
High	Q9H0A8	COMM domain-containing protein 4 OS=Homo sapiens GN=COMMD4 PE=1 SV=1	21.75	7.31	1.158	92.7	107.3	2.728
High	Q9Y2Z4	Tyrosine--tRNA ligase, mitochondrial OS=Homo sapiens GN=YARS2 PE=1 SV=2	53.166	8.98	1.158	92.7	107.3	0.585
High	O60287	Nucleolar pre-ribosomal-associated protein 1 OS=Homo sapiens GN=URB1 PE=1 SV=4	254.227	6.47	1.158	92.7	107.3	0.099
High	Q9NWB6	Arginine and glutamate-rich protein 1 OS=Homo sapiens GN=ARGLU1 PE=1 SV=1	33.197	10.35	1.157	92.7	107.3	4.412
High	P26885	Peptidyl-prolyl cis-trans isomerase FKBP2 OS=Homo sapiens GN=FKBP2 PE=1 SV=2	15.639	9.13	1.157	92.7	107.3	22.714
High	Q07021	Complement component 1 Q subcomponent-binding protein, mitochondrial OS=Homo sapiens GN=C1QBP PE=1 SV=1	31.343	4.84	1.157	92.7	107.3	7.577
High	P22352	Glutathione peroxidase 3 OS=Homo sapiens GN=GPX3 PE=1 SV=2	25.537	8.13	1.157	92.7	107.3	3.924
High	Q8WZA0-2	Isoform 2 of Protein LZIC OS=Homo sapiens GN=LZIC	23.91	5.11	1.157	92.7	107.3	4.623
High	Q02818	Nucleobindin-1 OS=Homo sapiens GN=NUCB1 PE=1 SV=4	53.846	5.25	1.157	92.7	107.3	30.623
High	H0Y5K5	Endoplasmic reticulum-Golgi intermediate compartment protein 3 (Fragment) OS=Homo sapiens GN=ERGIC3 PE=1 SV=1	44.649	6.47	1.157	92.7	107.3	1.154
High	Q9HB20	Pleckstrin homology domain-containing family A member 3 OS=Homo sapiens GN=PLEKHA3 PE=1 SV=2	33.839	6.65	1.157	92.7	107.3	0.501
High	Q13371	Phosducin-like protein OS=Homo sapiens GN=PDCL PE=1 SV=3	34.26	4.73	1.157	92.7	107.3	0.778
High	Q99496	E3 ubiquitin-protein ligase RING2 OS=Homo sapiens GN=RNF2 PE=1 SV=1	37.632	6.84	1.157	92.7	107.3	0.624
High	Q14444	Caprin-1 OS=Homo sapiens GN=CAPRIN1 PE=1 SV=2	78.318	5.25	1.157	92.7	107.3	4.38
High	O95297	Myelin protein zero-like protein 1 OS=Homo sapiens GN=MPZL1 PE=1 SV=1	29.064	8.72	1.156	92.7	107.3	1.424
High	P62701	40S ribosomal protein S4, X isoform OS=Homo sapiens GN=RPS4X PE=1 SV=2	29.579	10.15	1.156	92.7	107.3	18.953
High	A0A0X1KG71	Negative elongation factor B OS=Homo sapiens GN=NELFB PE=1 SV=1	69.995	6.04	1.156	92.7	107.3	1.424
High	A0A087WUE4	Leukocyte receptor cluster member 8 OS=Homo sapiens GN=LENG8 PE=1 SV=1	95.485	9.32	1.156	92.8	107.2	0.116
High	Q8IWU2	Serine/threonine-protein kinase LMTK2 OS=Homo sapiens GN=LMTK2 PE=1 SV=2	164.799	4.48	1.156	92.8	107.2	0.077
High	O95405	Zinc finger FYVE domain-containing protein 9 OS=Homo sapiens GN=ZFYVE9 PE=1 SV=2	156.303	5.01	1.156	92.8	107.2	0.11
High	Q53TN4	Cytochrome b reductase 1 OS=Homo sapiens GN=CYBRD1 PE=1 SV=1	31.621	8.76	1.156	92.8	107.2	3.329
High	O14498	Immunoglobulin superfamily containing leucine-rich repeat protein OS=Homo sapiens GN=ISLR PE=2 SV=1	45.968	5.15	1.156	92.8	107.2	1.254
High	Q9UHQ4	B-cell receptor-associated protein 29 OS=Homo sapiens GN=BCAP29 PE=1 SV=2	28.302	9.54	1.156	92.8	107.2	2.162
High	Q96N66	Lysophospholipid acyltransferase 7 OS=Homo sapiens GN=MBOAT7 PE=1 SV=2	52.73	8.97	1.156	92.8	107.2	1.565
High	Q8NI36	WD repeat-containing protein 36 OS=Homo sapiens GN=WDR36 PE=1 SV=1	105.255	7.53	1.156	92.8	107.2	0.145
High	Q8TF01	Arginine/serine-rich protein PNISR OS=Homo sapiens GN=PNISR PE=1 SV=2	92.521	10.02	1.156	92.8	107.2	0.194
High	Q8N7H5	RNA polymerase II-associated factor 1 homolog OS=Homo sapiens GN=PAF1 PE=1 SV=2	59.939	4.63	1.156	92.8	107.2	1.11
High	E7EP72	UPF0449 protein C19orf25 OS=Homo sapiens GN=C19orf25 PE=1 SV=1	17.045	6.01	1.156	92.8	107.2	1.154
High	P53621	Coatomer subunit alpha OS=Homo sapiens GN=COPA PE=1 SV=2	138.258	7.66	1.156	92.8	107.2	18.55
High	O15021	Microtubule-associated serine/threonine-protein kinase 4 OS=Homo sapiens GN=MAST4 PE=1 SV=3	284.202	8.62	1.155	92.8	107.2	0.304
High	Q8N5I2	Arrestin domain-containing protein 1 OS=Homo sapiens GN=ARRDC1 PE=1 SV=1	45.953	7.02	1.155	92.8	107.2	0.585
High	Q9UBU9	Nuclear RNA export factor 1 OS=Homo sapiens GN=NXF1 PE=1 SV=1	70.139	8.51	1.155	92.8	107.2	1.448
High	Q13823	Nucleolar GTP-binding protein 2 OS=Homo sapiens GN=GNL2 PE=1 SV=1	83.603	9.25	1.155	92.8	107.2	0.324
High	Q8NBX0	Saccharopine dehydrogenase-like oxidoreductase OS=Homo sapiens GN=SCCPDH PE=1 SV=1	47.121	9.14	1.155	92.8	107.2	3.062
High	P01782	Immunoglobulin heavy variable 3-9 OS=Homo sapiens GN=IGHV3-9 PE=1 SV=2	12.936	7.08	1.155	92.8	107.2	9
High	B4DLN1	Uncharacterized protein OS=Homo sapiens PE=2 SV=1	48.069	9.52	1.155	92.8	107.2	1.154
High	H3BU86	Protein STX16-NPEPL1 OS=Homo sapiens GN=STX16-NPEPL1 PE=3 SV=1	43.202	7.3	1.155	92.8	107.2	0.65
High	P52630	Signal transducer and activator of transcription 2 OS=Homo sapiens GN=STAT2 PE=1 SV=1	97.855	5.49	1.155	92.8	107.2	2.754
High	P02787	Serotransferrin OS=Homo sapiens GN=TF PE=1 SV=3	77.014	7.12	1.155	92.8	107.2	99
High	P30419	Glycylpeptide N-tetradecanoyltransferase 1 OS=Homo sapiens GN=NMT1 PE=1 SV=2	56.77	7.8	1.155	92.8	107.2	10.938
High	B5MCP4	Protein LBH OS=Homo sapiens GN=LBH PE=1 SV=1	12.577	4.41	1.155	92.8	107.2	2.981
High	Q9P2N5	RNA-binding protein 27 OS=Homo sapiens GN=RBM27 PE=1 SV=2	118.645	9.19	1.155	92.8	107.2	0.6
High	O75937	DnaJ homolog subfamily C member 8 OS=Homo sapiens GN=DNAJC8 PE=1 SV=2	29.823	9.06	1.155	92.8	107.2	9
High	Q01484	Ankyrin-2 OS=Homo sapiens GN=ANK2 PE=1 SV=4	433.448	5.14	1.154	92.8	107.2	0.67
High	Q9Y6W3	Calpain-7 OS=Homo sapiens GN=CAPN7 PE=1 SV=1	92.594	7.65	1.154	92.8	107.2	0.837
High	P09917	Arachidonate 5-lipoxygenase OS=Homo sapiens GN=ALOX5 PE=1 SV=2	77.933	5.77	1.154	92.8	107.2	1.572
High	P15336	Cyclic AMP-dependent transcription factor ATF-2 OS=Homo sapiens GN=ATF2 PE=1 SV=4	54.504	7.88	1.154	92.8	107.2	0.551
High	Q8N1G2	Cap-specific mRNA (nucleoside-2'-O-)-methyltransferase 1 OS=Homo sapiens GN=CMTR1 PE=1 SV=1	95.26	7.05	1.154	92.8	107.2	0.874
High	O00193	Small acidic protein OS=Homo sapiens GN=SMAP PE=1 SV=1	20.32	4.72	1.154	92.8	107.2	20.544
High	P62633	Cellular nucleic acid-binding protein OS=Homo sapiens GN=CNBP PE=1 SV=1	19.45	7.71	1.154	92.8	107.2	1.929
High	Q9H944	Mediator of RNA polymerase II transcription subunit 20 OS=Homo sapiens GN=MED20 PE=1 SV=1	23.206	6.87	1.154	92.8	107.2	0.874
High	Q12981-1	Isoform 3 of Vesicle transport protein SEC20 OS=Homo sapiens GN=BNIP1	31.093	8.91	1.154	92.8	107.2	0.896
High	O15040	Tectonin beta-propeller repeat-containing protein 2 OS=Homo sapiens GN=TECPR2 PE=1 SV=4	153.751	5.55	1.154	92.8	107.2	0.107
High	Q9NX07	tRNA selenocysteine 1-associated protein 1 OS=Homo sapiens GN=TRNAU1AP PE=1 SV=1	32.477	4.74	1.154	92.8	107.2	0.425
High	Q9H307	Pinin OS=Homo sapiens GN=PNN PE=1 SV=4	81.565	7.14	1.154	92.8	107.2	3.108
High	Q8WU20	Fibroblast growth factor receptor substrate 2 OS=Homo sapiens GN=FRS2 PE=1 SV=4	56.994	5.96	1.154	92.8	107.2	0.15
High	O60706	ATP-binding cassette sub-family C member 9 OS=Homo sapiens GN=ABCC9 PE=1 SV=2	174.112	7.37	1.154	92.8	107.2	0.059
High	Q01973	Inactive tyrosine-protein kinase transmembrane receptor ROR1 OS=Homo sapiens GN=ROR1 PE=1 SV=2	104.215	7.17	1.154	92.9	107.1	0.227
High	Q9Y2G5	GDP-fucose protein O-fucosyltransferase 2 OS=Homo sapiens GN=POFUT2 PE=1 SV=3	49.944	6.6	1.154	92.9	107.1	2.981
High	Q96EE3-1	Isoform B of Nucleoporin SEH1 OS=Homo sapiens GN=SEH1L	46.549	7.9	1.154	92.9	107.1	2.03
High	Q14011	Cold-inducible RNA-binding protein OS=Homo sapiens GN=CIRBP PE=1 SV=1	18.637	9.51	1.154	92.9	107.1	9
High	Q8TAT6-2	Isoform 2 of Nuclear protein localization protein 4 homolog OS=Homo sapiens GN=NPLOC4	69.417	6.68	1.154	92.9	107.1	6.263
High	Q9Y4D1	Disheveled-associated activator of morphogenesis 1 OS=Homo sapiens GN=DAAM1 PE=1 SV=2	123.396	7.23	1.154	92.9	107.1	0.173
High	O43660	Pleiotropic regulator 1 OS=Homo sapiens GN=PLRG1 PE=1 SV=1	57.158	9.17	1.154	92.9	107.1	1.154
High	O75563	Src kinase-associated phosphoprotein 2 OS=Homo sapiens GN=SKAP2 PE=1 SV=1	41.191	4.69	1.154	92.9	107.1	0.492
High	Q9H7B2	Ribosome production factor 2 homolog OS=Homo sapiens GN=RPF2 PE=1 SV=2	35.56	9.99	1.154	92.9	107.1	1.448
High	O95625	Zinc finger and BTB domain-containing protein 11 OS=Homo sapiens GN=ZBTB11 PE=1 SV=2	119.308	8.66	1.154	92.9	107.1	0.136
High	Q8NC56	LEM domain-containing protein 2 OS=Homo sapiens GN=LEMD2 PE=1 SV=1	56.94	9	1.153	92.9	107.1	3.977
High	B8ZZN6	Small ubiquitin-related modifier 1 OS=Homo sapiens GN=SUMO1 PE=1 SV=1	16.634	6.2	1.153	92.9	107.1	0.874
High	Q9H0N5	Pterin-4-alpha-carbinolamine dehydratase 2 OS=Homo sapiens GN=PCBD2 PE=1 SV=4	14.356	9.11	1.153	92.9	107.1	1.512
High	Q969H8	Myeloid-derived growth factor OS=Homo sapiens GN=MYDGF PE=1 SV=1	18.783	6.68	1.153	92.9	107.1	25.827
High	Q8WUM4	Programmed cell death 6-interacting protein OS=Homo sapiens GN=PDCD6IP PE=1 SV=1	95.963	6.52	1.153	92.9	107.1	27.48
High	Q13243	Serine/arginine-rich splicing factor 5 OS=Homo sapiens GN=SRSF5 PE=1 SV=1	31.245	11.59	1.153	92.9	107.1	6.197
High	P06737	Glycogen phosphorylase, liver form OS=Homo sapiens GN=PYGL PE=1 SV=4	97.087	7.17	1.153	92.9	107.1	14.476
High	Q9BRX2	Protein pelota homolog OS=Homo sapiens GN=PELO PE=1 SV=2	43.332	6.34	1.153	92.9	107.1	2.594
High	P40123	Adenylyl cyclase-associated protein 2 OS=Homo sapiens GN=CAP2 PE=1 SV=1	52.791	6.37	1.153	92.9	107.1	9
High	Q9P299	Coatomer subunit zeta-2 OS=Homo sapiens GN=COPZ2 PE=2 SV=1	23.533	5.17	1.153	92.9	107.1	14.849
High	Q9BQ39	ATP-dependent RNA helicase DDX50 OS=Homo sapiens GN=DDX50 PE=1 SV=1	82.514	9.17	1.153	92.9	107.1	0.401
High	P62736	Actin, aortic smooth muscle OS=Homo sapiens GN=ACTA2 PE=1 SV=1	41.982	5.39	1.153	92.9	107.1	221.754
High	D6RF35	Vitamin D-binding protein OS=Homo sapiens GN=GC PE=1 SV=1	52.986	5.52	1.153	92.9	107.1	53.117
High	Q9H081	Protein MIS12 homolog OS=Homo sapiens GN=MIS12 PE=1 SV=1	24.124	5.69	1.153	92.9	107.1	0.638
High	A0A0C4DFM2	HCG1643764, isoform CRA_b OS=Homo sapiens GN=ZNF574 PE=1 SV=1	108.635	8.41	1.153	92.9	107.1	0.155
High	P54920	Alpha-soluble NSF attachment protein OS=Homo sapiens GN=NAPA PE=1 SV=3	33.211	5.36	1.153	92.9	107.1	28.936
High	E9PAV3	Nascent polypeptide-associated complex subunit alpha, muscle-specific form OS=Homo sapiens GN=NACA PE=1 SV=1	205.295	9.58	1.152	92.9	107.1	0.269
High	Q9BYN0	Sulfiredoxin-1 OS=Homo sapiens GN=SRXN1 PE=1 SV=2	14.25	8.19	1.152	92.9	107.1	1.512
High	Q86XE0	Sorting nexin-32 OS=Homo sapiens GN=SNX32 PE=1 SV=1	46.37	7.09	1.152	92.9	107.1	0.701
High	P45954	Short/branched chain specific acyl-CoA dehydrogenase, mitochondrial OS=Homo sapiens GN=ACADSB PE=1 SV=1	47.455	6.99	1.152	92.9	107.1	1.555
High	Q9BTC0	Death-inducer obliterator 1 OS=Homo sapiens GN=DIDO1 PE=1 SV=5	243.723	7.88	1.152	92.9	107.1	0.227
High	P57772	Selenocysteine-specific elongation factor OS=Homo sapiens GN=EEFSEC PE=1 SV=4	65.263	8.35	1.152	92.9	107.1	1.352
High	A6NDU8	UPF0600 protein C5orf51 OS=Homo sapiens GN=C5orf51 PE=1 SV=1	33.599	5.26	1.152	92.9	107.1	1.448
High	Q96AA3	Protein RFT1 homolog OS=Homo sapiens GN=RFT1 PE=1 SV=1	60.296	8.85	1.152	92.9	107.1	0.407
High	Q9Y6D6	Brefeldin A-inhibited guanine nucleotide-exchange protein 1 OS=Homo sapiens GN=ARFGEF1 PE=1 SV=2	208.634	5.85	1.152	92.9	107.1	1.017
High	P04843	Dolichyl-diphosphooligosaccharide--protein glycosyltransferase subunit 1 OS=Homo sapiens GN=RPN1 PE=1 SV=1	68.527	6.38	1.152	92.9	107.1	9.578
High	Q8WWP7	GTPase IMAP family member 1 OS=Homo sapiens GN=GIMAP1 PE=1 SV=1	34.348	8.87	1.152	92.9	107.1	2.548
High	Q96GF1	E3 ubiquitin-protein ligase RNF185 OS=Homo sapiens GN=RNF185 PE=1 SV=1	20.446	6.52	1.152	92.9	107.1	0.931
High	Q15596	Nuclear receptor coactivator 2 OS=Homo sapiens GN=NCOA2 PE=1 SV=2	159.056	6.64	1.152	92.9	107.1	0.166
High	P16152	Carbonyl reductase [NADPH] 1 OS=Homo sapiens GN=CBR1 PE=1 SV=3	30.356	8.32	1.152	93	107	45.416
High	Q8WUN7	Ubiquitin domain-containing protein 2 OS=Homo sapiens GN=UBTD2 PE=1 SV=2	26.173	5.67	1.152	93	107	0.52
High	Q66K14	TBC1 domain family member 9B OS=Homo sapiens GN=TBC1D9B PE=1 SV=3	140.436	5.25	1.151	93	107	1.058
High	Q96A57-2	Isoform 1 of Transmembrane protein 230 OS=Homo sapiens GN=TMEM230	19.898	9.22	1.151	93	107	0.585
High	O00562	Membrane-associated phosphatidylinositol transfer protein 1 OS=Homo sapiens GN=PITPNM1 PE=1 SV=4	134.763	5.95	1.151	93	107	0.286
High	Q9Y3Y2-3	Isoform 2 of Chromatin target of PRMT1 protein OS=Homo sapiens GN=CHTOP	26.508	12.23	1.151	93	107	1.581
High	P25686	DnaJ homolog subfamily B member 2 OS=Homo sapiens GN=DNAJB2 PE=1 SV=3	35.558	5.95	1.151	93	107	2.162
High	Q9BW27	Nuclear pore complex protein Nup85 OS=Homo sapiens GN=NUP85 PE=1 SV=1	74.971	5.55	1.151	93	107	0.607
High	Q9H832	Ubiquitin-conjugating enzyme E2 Z OS=Homo sapiens GN=UBE2Z PE=1 SV=2	38.186	5.62	1.151	93	107	5.31
High	O75794	Cell division cycle protein 123 homolog OS=Homo sapiens GN=CDC123 PE=1 SV=1	39.11	4.81	1.151	93	107	0.274
High	Q53F19	Nuclear cap-binding protein subunit 3 OS=Homo sapiens GN=NCBP3 PE=1 SV=2	70.549	5.73	1.151	93	107	0.808
High	Q58A45	PAB-dependent poly(A)-specific ribonuclease subunit PAN3 OS=Homo sapiens GN=PAN3 PE=1 SV=3	95.552	8.57	1.151	93	107	0.108
High	O60885	Bromodomain-containing protein 4 OS=Homo sapiens GN=BRD4 PE=1 SV=2	152.124	9.19	1.151	93	107	1.031
High	Q9H0D6	5'-3' exoribonuclease 2 OS=Homo sapiens GN=XRN2 PE=1 SV=1	108.513	7.47	1.15	93	107	2.643
High	P78406	mRNA export factor OS=Homo sapiens GN=RAE1 PE=1 SV=1	40.942	7.83	1.15	93	107	6.305
High	P29597	Non-receptor tyrosine-protein kinase TYK2 OS=Homo sapiens GN=TYK2 PE=1 SV=3	133.565	7.15	1.15	93	107	0.205
High	Q969Z0	Protein TBRG4 OS=Homo sapiens GN=TBRG4 PE=1 SV=1	70.693	7.42	1.15	93	107	0.354
High	Q9NZA1	Chloride intracellular channel protein 5 OS=Homo sapiens GN=CLIC5 PE=1 SV=3	46.474	4.82	1.15	93	107	4.012
High	Q9BRR8	G patch domain-containing protein 1 OS=Homo sapiens GN=GPATCH1 PE=1 SV=1	103.282	7.05	1.15	93	107	0.105
High	P06396	Gelsolin OS=Homo sapiens GN=GSN PE=1 SV=1	85.644	6.28	1.15	93	107	47.187
High	Q9Y584	Mitochondrial import inner membrane translocase subunit Tim22 OS=Homo sapiens GN=TIMM22 PE=1 SV=2	20.018	7.59	1.15	93	107	1.154
High	Q9UHL4	Dipeptidyl peptidase 2 OS=Homo sapiens GN=DPP7 PE=1 SV=3	54.307	6.32	1.15	93	107	3.262
High	A6NHQ2	rRNA/tRNA 2'-O-methyltransferase fibrillarin-like protein 1 OS=Homo sapiens GN=FBLL1 PE=3 SV=2	34.782	10.35	1.15	93	107	1.154
High	P30040	Endoplasmic reticulum resident protein 29 OS=Homo sapiens GN=ERP29 PE=1 SV=4	28.975	7.31	1.15	93	107	28.286
High	Q9H267	Vacuolar protein sorting-associated protein 33B OS=Homo sapiens GN=VPS33B PE=1 SV=2	70.54	6.71	1.15	93	107	0.914
High	Q6NW29	RWD domain-containing protein 4 OS=Homo sapiens GN=RWDD4 PE=1 SV=3	21.238	5.31	1.15	93	107	1.154
High	Q12996	Cleavage stimulation factor subunit 3 OS=Homo sapiens GN=CSTF3 PE=1 SV=1	82.869	8.12	1.15	93	107	1.907
High	P56937	3-keto-steroid reductase OS=Homo sapiens GN=HSD17B7 PE=1 SV=1	38.182	8.1	1.15	93	107	0.274
High	P49721	Proteasome subunit beta type-2 OS=Homo sapiens GN=PSMB2 PE=1 SV=1	22.822	7.02	1.15	93	107	19.309
High	P35606	Coatomer subunit beta' OS=Homo sapiens GN=COPB2 PE=1 SV=2	102.422	5.27	1.15	93	107	11.282
High	Q9BVM2	Protein DPCD OS=Homo sapiens GN=DPCD PE=1 SV=2	23.225	9.03	1.15	93	107	1.683
High	O00203	AP-3 complex subunit beta-1 OS=Homo sapiens GN=AP3B1 PE=1 SV=3	121.244	6.04	1.15	93	107	4.476
High	Q15819	Ubiquitin-conjugating enzyme E2 variant 2 OS=Homo sapiens GN=UBE2V2 PE=1 SV=4	16.352	8.09	1.15	93	107	11.115
High	Q9NUU7	ATP-dependent RNA helicase DDX19A OS=Homo sapiens GN=DDX19A PE=1 SV=1	53.941	6.58	1.15	93	107	7.161
High	O60506	Heterogeneous nuclear ribonucleoprotein Q OS=Homo sapiens GN=SYNCRIP PE=1 SV=2	69.56	8.59	1.149	93	107	14.849
High	Q13620	Cullin-4B OS=Homo sapiens GN=CUL4B PE=1 SV=4	103.916	7.37	1.149	93	107	3.427
High	P54725	UV excision repair protein RAD23 homolog A OS=Homo sapiens GN=RAD23A PE=1 SV=1	39.585	4.58	1.149	93	107	6.627
High	Q9Y6B6	GTP-binding protein SAR1b OS=Homo sapiens GN=SAR1B PE=1 SV=1	22.396	6.11	1.149	93.1	106.9	9
High	Q7Z6B0	Coiled-coil domain-containing protein 91 OS=Homo sapiens GN=CCDC91 PE=1 SV=2	49.941	5.07	1.149	93.1	106.9	1.212
High	O94906	Pre-mRNA-processing factor 6 OS=Homo sapiens GN=PRPF6 PE=1 SV=1	106.858	8.25	1.149	93.1	106.9	2.107
High	Q9HBI0	Gamma-parvin OS=Homo sapiens GN=PARVG PE=1 SV=1	37.462	5.49	1.149	93.1	106.9	2.162
High	Q8N6H7	ADP-ribosylation factor GTPase-activating protein 2 OS=Homo sapiens GN=ARFGAP2 PE=1 SV=1	56.685	7.99	1.149	93.1	106.9	2.054
High	A0A024R6X1	Carboxylic ester hydrolase OS=Homo sapiens GN=CES2 PE=1 SV=1	68.855	6.49	1.149	93.1	106.9	0.28
High	G3V203	60S ribosomal protein L18 OS=Homo sapiens GN=RPL18 PE=1 SV=1	18.744	11.59	1.149	93.1	106.9	58.948
High	Q1KMD3	Heterogeneous nuclear ribonucleoprotein U-like protein 2 OS=Homo sapiens GN=HNRNPUL2 PE=1 SV=1	85.052	4.91	1.149	93.1	106.9	24.396
High	G5E9Q6	Profilin OS=Homo sapiens GN=PFN2 PE=1 SV=1	20.773	7.52	1.149	93.1	106.9	49.119
High	Q13492	Phosphatidylinositol-binding clathrin assembly protein OS=Homo sapiens GN=PICALM PE=1 SV=2	70.71	7.9	1.149	93.1	106.9	9.857
High	Q8TEW8	Partitioning defective 3 homolog B OS=Homo sapiens GN=PARD3B PE=1 SV=2	132.413	8.37	1.149	93.1	106.9	0.965
High	Q9HCG7	Non-lysosomal glucosylceramidase OS=Homo sapiens GN=GBA2 PE=1 SV=2	104.581	5.92	1.149	93.1	106.9	0.292
High	Q04656-3	Isoform 2 of Copper-transporting ATPase 1 OS=Homo sapiens GN=ATP7A	171.968	6.38	1.149	93.1	106.9	0.124
High	Q9NWV8	BRISC and BRCA1-A complex member 1 OS=Homo sapiens GN=BABAM1 PE=1 SV=1	36.537	4.64	1.149	93.1	106.9	1.976
High	O43504	Ragulator complex protein LAMTOR5 OS=Homo sapiens GN=LAMTOR5 PE=1 SV=1	9.608	4.87	1.149	93.1	106.9	9
High	Q07817	Bcl-2-like protein 1 OS=Homo sapiens GN=BCL2L1 PE=1 SV=1	26.033	4.93	1.149	93.1	106.9	1.61
High	Q9Y520-7	Isoform 7 of Protein PRRC2C OS=Homo sapiens GN=PRRC2C	316.888	9.13	1.149	93.1	106.9	0.771
High	O95391	Pre-mRNA-splicing factor SLU7 OS=Homo sapiens GN=SLU7 PE=1 SV=2	68.344	7.14	1.149	93.1	106.9	0.334
High	Q9ULP9	TBC1 domain family member 24 OS=Homo sapiens GN=TBC1D24 PE=1 SV=2	62.879	7.36	1.149	93.1	106.9	1.848
High	Q14103-3	Isoform 3 of Heterogeneous nuclear ribonucleoprotein D0 OS=Homo sapiens GN=HNRNPD	32.814	8.16	1.149	93.1	106.9	85.596
High	P23610	Factor VIII intron 22 protein OS=Homo sapiens GN=F8A1 PE=1 SV=2	39.079	6.84	1.148	93.1	106.9	0.638
High	Q8N335	Glycerol-3-phosphate dehydrogenase 1-like protein OS=Homo sapiens GN=GPD1L PE=1 SV=1	38.394	7.02	1.148	93.1	106.9	6.017
High	Q86YT6	E3 ubiquitin-protein ligase MIB1 OS=Homo sapiens GN=MIB1 PE=1 SV=1	110.066	6.92	1.148	93.1	106.9	0.314
High	Q8WUF8	Protein FAM172A OS=Homo sapiens GN=FAM172A PE=2 SV=1	47.942	6.09	1.148	93.1	106.9	0.52
High	P05198	Eukaryotic translation initiation factor 2 subunit 1 OS=Homo sapiens GN=EIF2S1 PE=1 SV=3	36.089	5.08	1.148	93.1	106.9	11.328
High	O15305	Phosphomannomutase 2 OS=Homo sapiens GN=PMM2 PE=1 SV=1	28.064	6.77	1.148	93.1	106.9	7.733
High	Q6IAA8	Ragulator complex protein LAMTOR1 OS=Homo sapiens GN=LAMTOR1 PE=1 SV=2	17.734	5.15	1.148	93.1	106.9	3.642
High	O15226-2	Isoform 2 of NF-kappa-B-repressing factor OS=Homo sapiens GN=NKRF	79.446	8.88	1.148	93.1	106.9	0.207
High	P07711	Cathepsin L1 OS=Homo sapiens GN=CTSL PE=1 SV=2	37.54	5.45	1.148	93.1	106.9	1.894
High	O75380	NADH dehydrogenase [ubiquinone] iron-sulfur protein 6, mitochondrial OS=Homo sapiens GN=NDUFS6 PE=1 SV=1	13.703	8.28	1.148	93.1	106.9	3.642
High	Q5VZL5	Zinc finger MYM-type protein 4 OS=Homo sapiens GN=ZMYM4 PE=1 SV=1	172.677	6.84	1.148	93.1	106.9	0.227
High	P48634	Protein PRRC2A OS=Homo sapiens GN=PRRC2A PE=1 SV=3	228.724	9.45	1.148	93.1	106.9	0.463
High	Q9Y3Q8	TSC22 domain family protein 4 OS=Homo sapiens GN=TSC22D4 PE=1 SV=2	41.001	7.21	1.148	93.1	106.9	1.565
High	Q9Y2I7	1-phosphatidylinositol 3-phosphate 5-kinase OS=Homo sapiens GN=PIKFYVE PE=1 SV=3	236.986	6.7	1.148	93.1	106.9	0.113
High	Q9H3S7	Tyrosine-protein phosphatase non-receptor type 23 OS=Homo sapiens GN=PTPN23 PE=1 SV=1	178.861	6.92	1.148	93.1	106.9	3.775
High	P14317	Hematopoietic lineage cell-specific protein OS=Homo sapiens GN=HCLS1 PE=1 SV=3	53.981	4.81	1.148	93.1	106.9	16.302
High	Q12904-2	Isoform 2 of Aminoacyl tRNA synthase complex-interacting multifunctional protein 1 OS=Homo sapiens GN=AIMP1	37.016	8.65	1.148	93.1	106.9	14.505
High	P23497	Nuclear autoantigen Sp-100 OS=Homo sapiens GN=SP100 PE=1 SV=3	100.354	8.22	1.148	93.1	106.9	1.346
High	Q15542	Transcription initiation factor TFIID subunit 5 OS=Homo sapiens GN=TAF5 PE=1 SV=3	86.776	5.64	1.148	93.1	106.9	0.179
High	Q13347	Eukaryotic translation initiation factor 3 subunit I OS=Homo sapiens GN=EIF3I PE=1 SV=1	36.479	5.64	1.147	93.1	106.9	9
High	Q9BQK8-2	Isoform 2 of Phosphatidate phosphatase LPIN3 OS=Homo sapiens GN=LPIN3	93.643	5.52	1.147	93.1	106.9	0.162
High	Q9BS26	Endoplasmic reticulum resident protein 44 OS=Homo sapiens GN=ERP44 PE=1 SV=1	46.941	5.26	1.147	93.1	106.9	30.623
High	Q6NZI2	Polymerase I and transcript release factor OS=Homo sapiens GN=PTRF PE=1 SV=1	43.45	5.6	1.147	93.1	106.9	26.826
High	Q6UX04	Peptidyl-prolyl cis-trans isomerase CWC27 homolog OS=Homo sapiens GN=CWC27 PE=1 SV=1	53.814	5.8	1.147	93.1	106.9	1.512
High	Q8TCT8	Signal peptide peptidase-like 2A OS=Homo sapiens GN=SPPL2A PE=1 SV=2	58.104	8.32	1.147	93.2	106.8	0.389
High	Q9UBW7	Zinc finger MYM-type protein 2 OS=Homo sapiens GN=ZMYM2 PE=1 SV=1	154.81	6.34	1.147	93.2	106.8	0.384
High	P09211	Glutathione S-transferase P OS=Homo sapiens GN=GSTP1 PE=1 SV=2	23.341	5.64	1.147	93.2	106.8	561.341
High	A0A087X0R0	Lysine-specific demethylase 6A OS=Homo sapiens GN=KDM6A PE=1 SV=1	157.379	7.64	1.147	93.2	106.8	0.104
High	P51911	Calponin-1 OS=Homo sapiens GN=CNN1 PE=1 SV=2	33.15	9.07	1.147	93.2	106.8	3.642
High	Q9Y263	Phospholipase A-2-activating protein OS=Homo sapiens GN=PLAA PE=1 SV=2	87.101	6.37	1.147	93.2	106.8	4.56
High	P25786-2	Isoform Long of Proteasome subunit alpha type-1 OS=Homo sapiens GN=PSMA1	30.22	6.99	1.147	93.2	106.8	19.691
High	E7EX59	Propionyl-CoA carboxylase beta chain, mitochondrial OS=Homo sapiens GN=PCCB PE=1 SV=1	61.615	7.99	1.146	93.2	106.8	8.441
High	Q9BUJ2	Heterogeneous nuclear ribonucleoprotein U-like protein 1 OS=Homo sapiens GN=HNRNPUL1 PE=1 SV=2	95.679	6.92	1.146	93.2	106.8	4.834
High	Q969G6	Riboflavin kinase OS=Homo sapiens GN=RFK PE=1 SV=2	17.612	8.13	1.146	93.2	106.8	0.778
High	Q13356-2	Isoform 2 of Peptidyl-prolyl cis-trans isomerase-like 2 OS=Homo sapiens GN=PPIL2	59.421	8.75	1.146	93.2	106.8	0.334
High	Q9H1D9	DNA-directed RNA polymerase III subunit RPC6 OS=Homo sapiens GN=POLR3F PE=1 SV=1	35.661	6.11	1.146	93.2	106.8	0.259
High	P61221	ATP-binding cassette sub-family E member 1 OS=Homo sapiens GN=ABCE1 PE=1 SV=1	67.271	8.34	1.146	93.2	106.8	7.799
High	P50991	T-complex protein 1 subunit delta OS=Homo sapiens GN=CCT4 PE=1 SV=4	57.888	7.83	1.146	93.2	106.8	25.367
High	Q9NS86	LanC-like protein 2 OS=Homo sapiens GN=LANCL2 PE=1 SV=1	50.821	7.43	1.146	93.2	106.8	2.481
High	F5H619	HEAT repeat-containing protein 5A OS=Homo sapiens GN=HEATR5A PE=1 SV=1	222.562	6.55	1.146	93.2	106.8	0.369
High	Q9Y5X3	Sorting nexin-5 OS=Homo sapiens GN=SNX5 PE=1 SV=1	46.787	6.76	1.146	93.2	106.8	9.965
High	Q9BV38	WD repeat-containing protein 18 OS=Homo sapiens GN=WDR18 PE=1 SV=2	47.375	6.7	1.146	93.2	106.8	2.899
High	P16104	Histone H2AX OS=Homo sapiens GN=H2AFX PE=1 SV=2	15.135	10.74	1.146	93.2	106.8	76.426
High	P36959	GMP reductase 1 OS=Homo sapiens GN=GMPR PE=1 SV=1	37.395	7.06	1.146	93.2	106.8	6.848
High	P30047	GTP cyclohydrolase 1 feedback regulatory protein OS=Homo sapiens GN=GCHFR PE=1 SV=3	9.692	6.54	1.146	93.2	106.8	4.623
High	P53677	AP-3 complex subunit mu-2 OS=Homo sapiens GN=AP3M2 PE=2 SV=1	46.947	7.56	1.146	93.2	106.8	0.492
High	Q9H7X7	Intraflagellar transport protein 22 homolog OS=Homo sapiens GN=IFT22 PE=1 SV=1	20.821	5.15	1.146	93.2	106.8	1.31
High	P57087	Junctional adhesion molecule B OS=Homo sapiens GN=JAM2 PE=1 SV=1	33.186	9.09	1.145	93.2	106.8	4.08
High	Q9Y4X5	E3 ubiquitin-protein ligase ARIH1 OS=Homo sapiens GN=ARIH1 PE=1 SV=2	64.076	5.08	1.145	93.2	106.8	1.395
High	Q15637-5	Isoform 5 of Splicing factor 1 OS=Homo sapiens GN=SF1	71.706	9.58	1.145	93.2	106.8	7.913
High	Q8NHU6	Tudor domain-containing protein 7 OS=Homo sapiens GN=TDRD7 PE=1 SV=2	123.506	7.21	1.145	93.2	106.8	0.259
High	Q6R327-3	Isoform 3 of Rapamycin-insensitive companion of mTOR OS=Homo sapiens GN=RICTOR	194.888	7.74	1.145	93.2	106.8	0.169
High	P62191	26S protease regulatory subunit 4 OS=Homo sapiens GN=PSMC1 PE=1 SV=1	49.154	6.21	1.145	93.2	106.8	30.623
High	P07339	Cathepsin D OS=Homo sapiens GN=CTSD PE=1 SV=1	44.524	6.54	1.145	93.2	106.8	39.616
High	Q5SW79	Centrosomal protein of 170 kDa OS=Homo sapiens GN=CEP170 PE=1 SV=1	175.187	7.11	1.145	93.2	106.8	0.551
High	Q9NWS0	PIH1 domain-containing protein 1 OS=Homo sapiens GN=PIH1D1 PE=1 SV=1	32.342	5.14	1.145	93.2	106.8	0.896
High	Q01831	DNA repair protein complementing XP-C cells OS=Homo sapiens GN=XPC PE=1 SV=4	105.887	8.9	1.145	93.2	106.8	1.664
High	Q5JU85-2	Isoform 2 of IQ motif and SEC7 domain-containing protein 2 OS=Homo sapiens GN=IQSEC2	162.683	8.56	1.145	93.2	106.8	0.27
High	Q96TA1	Niban-like protein 1 OS=Homo sapiens GN=FAM129B PE=1 SV=3	84.085	6.19	1.145	93.2	106.8	2.981
High	O43505	Beta-1,4-glucuronyltransferase 1 OS=Homo sapiens GN=B4GAT1 PE=1 SV=1	47.089	7.2	1.145	93.2	106.8	0.413
High	O00273	DNA fragmentation factor subunit alpha OS=Homo sapiens GN=DFFA PE=1 SV=1	36.5	4.79	1.145	93.2	106.8	5.31
High	Q9H2J4	Phosducin-like protein 3 OS=Homo sapiens GN=PDCL3 PE=1 SV=1	27.597	4.84	1.145	93.2	106.8	1.581
High	Q9H0F6	Sharpin OS=Homo sapiens GN=SHARPIN PE=1 SV=1	39.924	5.8	1.145	93.2	106.8	0.668
High	O75886	Signal transducing adapter molecule 2 OS=Homo sapiens GN=STAM2 PE=1 SV=1	58.128	5.07	1.145	93.2	106.8	7.254
High	P19338	Nucleolin OS=Homo sapiens GN=NCL PE=1 SV=3	76.568	4.7	1.145	93.2	106.8	10.007
High	P42167	Lamina-associated polypeptide 2, isoforms beta/gamma OS=Homo sapiens GN=TMPO PE=1 SV=2	50.639	9.38	1.145	93.2	106.8	5.422
High	P05067	Amyloid beta A4 protein OS=Homo sapiens GN=APP PE=1 SV=3	86.888	4.82	1.145	93.2	106.8	1.766
High	Q5VTR2	E3 ubiquitin-protein ligase BRE1A OS=Homo sapiens GN=RNF20 PE=1 SV=2	113.592	5.94	1.145	93.2	106.8	1.18
High	Q92769	Histone deacetylase 2 OS=Homo sapiens GN=HDAC2 PE=1 SV=2	55.329	5.91	1.145	93.3	106.7	1.683
High	Q14004	Cyclin-dependent kinase 13 OS=Homo sapiens GN=CDK13 PE=1 SV=2	164.823	9.69	1.145	93.3	106.7	0.157
High	O60493	Sorting nexin-3 OS=Homo sapiens GN=SNX3 PE=1 SV=3	18.751	8.66	1.145	93.3	106.7	17.738
High	Q8WVJ2	NudC domain-containing protein 2 OS=Homo sapiens GN=NUDCD2 PE=1 SV=1	17.665	5.07	1.145	93.3	106.7	6.499
High	Q13232	Nucleoside diphosphate kinase 3 OS=Homo sapiens GN=NME3 PE=1 SV=2	19.003	7.84	1.145	93.3	106.7	7.254
High	O94921	Cyclin-dependent kinase 14 OS=Homo sapiens GN=CDK14 PE=1 SV=3	53.023	8.92	1.145	93.3	106.7	0.269
High	O43818	U3 small nucleolar RNA-interacting protein 2 OS=Homo sapiens GN=RRP9 PE=1 SV=1	51.809	7.85	1.145	93.3	106.7	0.468
High	Q14C86-6	Isoform 6 of GTPase-activating protein and VPS9 domain-containing protein 1 OS=Homo sapiens GN=GAPVD1	166.064	5.21	1.145	93.3	106.7	0.668
High	P51452	Dual specificity protein phosphatase 3 OS=Homo sapiens GN=DUSP3 PE=1 SV=1	20.465	7.8	1.144	93.3	106.7	22.101
High	P11678	Eosinophil peroxidase OS=Homo sapiens GN=EPX PE=1 SV=2	80.989	10.29	1.144	93.3	106.7	0.151
High	Q9Y490	Talin-1 OS=Homo sapiens GN=TLN1 PE=1 SV=3	269.599	6.07	1.144	93.3	106.7	46.557
High	Q96AM1	Mas-related G-protein coupled receptor member F OS=Homo sapiens GN=MRGPRF PE=2 SV=1	38.146	8.56	1.144	93.3	106.7	0.468
High	P46100	Transcriptional regulator ATRX OS=Homo sapiens GN=ATRX PE=1 SV=5	282.411	6.58	1.144	93.3	106.7	0.485
High	P13473-3	Isoform LAMP-2C of Lysosome-associated membrane glycoprotein 2 OS=Homo sapiens GN=LAMP2	45.141	5.91	1.144	93.3	106.7	0.874
High	Q9Y3D3	28S ribosomal protein S16, mitochondrial OS=Homo sapiens GN=MRPS16 PE=1 SV=1	15.335	9.5	1.144	93.3	106.7	0.585
High	Q99460	26S proteasome non-ATPase regulatory subunit 1 OS=Homo sapiens GN=PSMD1 PE=1 SV=2	105.769	5.39	1.144	93.3	106.7	10.338
High	Q9H6S1	5-azacytidine-induced protein 2 OS=Homo sapiens GN=AZI2 PE=1 SV=1	44.907	6.6	1.144	93.3	106.7	0.817
High	Q96RU3	Formin-binding protein 1 OS=Homo sapiens GN=FNBP1 PE=1 SV=2	71.262	5.72	1.144	93.3	106.7	1.985
High	Q08170	Serine/arginine-rich splicing factor 4 OS=Homo sapiens GN=SRSF4 PE=1 SV=2	56.645	11.52	1.144	93.3	106.7	7.031
High	O43516-3	Isoform 3 of WAS/WASL-interacting protein family member 1 OS=Homo sapiens GN=WIPF1	51.949	11.41	1.143	93.3	106.7	1.031
High	Q8WWY3	U4/U6 small nuclear ribonucleoprotein Prp31 OS=Homo sapiens GN=PRPF31 PE=1 SV=2	55.421	5.78	1.143	93.3	106.7	2.455
High	Q96KP4	Cytosolic non-specific dipeptidase OS=Homo sapiens GN=CNDP2 PE=1 SV=2	52.845	5.97	1.143	93.3	106.7	51.983
High	Q03188	Centromere protein C OS=Homo sapiens GN=CENPC PE=1 SV=2	106.769	9.39	1.143	93.3	106.7	0.083
High	A0A1C7CYX1	ELM2 and SANT domain-containing protein 1 OS=Homo sapiens GN=ELMSAN1 PE=1 SV=1	120.659	9.29	1.143	93.3	106.7	0.083
High	P84095	Rho-related GTP-binding protein RhoG OS=Homo sapiens GN=RHOG PE=1 SV=1	21.295	8.12	1.143	93.3	106.7	13.678
High	O94766	Galactosylgalactosylxylosylprotein 3-beta-glucuronosyltransferase 3 OS=Homo sapiens GN=B3GAT3 PE=1 SV=2	37.099	8.27	1.143	93.3	106.7	0.438
High	Q9UBS4	DnaJ homolog subfamily B member 11 OS=Homo sapiens GN=DNAJB11 PE=1 SV=1	40.489	6.18	1.143	93.3	106.7	4.337
High	Q96BH1	E3 ubiquitin-protein ligase RNF25 OS=Homo sapiens GN=RNF25 PE=1 SV=1	51.187	6.54	1.143	93.3	106.7	1.228
High	Q8WVY7	Ubiquitin-like domain-containing CTD phosphatase 1 OS=Homo sapiens GN=UBLCP1 PE=1 SV=2	36.781	6.46	1.143	93.3	106.7	1.818
High	Q15642-2	Isoform 2 of Cdc42-interacting protein 4 OS=Homo sapiens GN=TRIP10	62.553	5.33	1.143	93.3	106.7	0.911
High	Q9Y5Z7	Host cell factor 2 OS=Homo sapiens GN=HCFC2 PE=1 SV=1	86.724	8.48	1.143	93.3	106.7	0.259
High	Q9UJ41	Rab5 GDP/GTP exchange factor OS=Homo sapiens GN=RABGEF1 PE=1 SV=2	79.321	6.81	1.142	93.4	106.6	1.154
High	Q9H9B4	Sideroflexin-1 OS=Homo sapiens GN=SFXN1 PE=1 SV=4	35.596	9.07	1.142	93.4	106.6	4.623
High	Q8WYP5-2	Isoform 2 of Protein ELYS OS=Homo sapiens GN=AHCTF1	255.841	6.58	1.142	93.4	106.6	0.409
High	A0A087WT44	Heme oxygenase 2 OS=Homo sapiens GN=HMOX2 PE=1 SV=1	41.643	5.44	1.142	93.4	106.6	2.981
High	Q13151	Heterogeneous nuclear ribonucleoprotein A0 OS=Homo sapiens GN=HNRNPA0 PE=1 SV=1	30.822	9.29	1.142	93.4	106.6	17.478
High	P04196	Histidine-rich glycoprotein OS=Homo sapiens GN=HRG PE=1 SV=1	59.541	7.5	1.142	93.4	106.6	6.586
High	Q7Z3E2	Coiled-coil domain-containing protein 186 OS=Homo sapiens GN=CCDC186 PE=1 SV=2	103.623	6.27	1.142	93.4	106.6	0.328
High	O94874	E3 UFM1-protein ligase 1 OS=Homo sapiens GN=UFL1 PE=1 SV=2	89.54	6.79	1.142	93.4	106.6	6.667
High	Q08380	Galectin-3-binding protein OS=Homo sapiens GN=LGALS3BP PE=1 SV=1	65.289	5.27	1.142	93.4	106.6	7.697
High	Q9H4I2	Zinc fingers and homeoboxes protein 3 OS=Homo sapiens GN=ZHX3 PE=1 SV=3	104.592	6.07	1.142	93.4	106.6	0.174
High	Q5R372-5	Isoform 5 of Rab GTPase-activating protein 1-like OS=Homo sapiens GN=RABGAP1L	43.861	6.57	1.142	93.4	106.6	1.593
High	E7ERS3	Zinc finger CCCH domain-containing protein 18 OS=Homo sapiens GN=ZC3H18 PE=1 SV=1	108.875	8.44	1.142	93.4	106.6	0.707
High	Q8TDW0	Volume-regulated anion channel subunit LRRC8C OS=Homo sapiens GN=LRRC8C PE=1 SV=2	92.39	7.62	1.142	93.4	106.6	0.456
High	E9PF32	DENN domain-containing protein 3 OS=Homo sapiens GN=DENND3 PE=1 SV=1	144.225	7.08	1.142	93.4	106.6	0.059
High	Q86WV6	Stimulator of interferon genes protein OS=Homo sapiens GN=TMEM173 PE=1 SV=1	42.166	7.05	1.142	93.4	106.6	3.281
High	P19388	DNA-directed RNA polymerases I, II, and III subunit RPABC1 OS=Homo sapiens GN=POLR2E PE=1 SV=4	24.536	5.95	1.142	93.4	106.6	7.377
High	Q8IXM3	39S ribosomal protein L41, mitochondrial OS=Homo sapiens GN=MRPL41 PE=1 SV=1	15.373	9.57	1.142	93.4	106.6	2.728
High	Q92562	Polyphosphoinositide phosphatase OS=Homo sapiens GN=FIG4 PE=1 SV=1	103.569	6.92	1.141	93.4	106.6	0.348
High	Q66K74	Microtubule-associated protein 1S OS=Homo sapiens GN=MAP1S PE=1 SV=2	112.142	7.3	1.141	93.4	106.6	2.318
High	Q8TC12	Retinol dehydrogenase 11 OS=Homo sapiens GN=RDH11 PE=1 SV=2	35.363	8.82	1.141	93.4	106.6	1.683
High	P53609	Geranylgeranyl transferase type-1 subunit beta OS=Homo sapiens GN=PGGT1B PE=1 SV=2	42.341	6.83	1.141	93.4	106.6	1.848
High	P52566	Rho GDP-dissociation inhibitor 2 OS=Homo sapiens GN=ARHGDIB PE=1 SV=3	22.974	5.21	1.141	93.4	106.6	45.416
High	Q9NX46	Poly(ADP-ribose) glycohydrolase ARH3 OS=Homo sapiens GN=ADPRHL2 PE=1 SV=1	38.922	5.07	1.141	93.4	106.6	9
High	P60983	Glia maturation factor beta OS=Homo sapiens GN=GMFB PE=1 SV=2	16.702	5.29	1.141	93.4	106.6	26.826
High	Q9HBR0	Putative sodium-coupled neutral amino acid transporter 10 OS=Homo sapiens GN=SLC38A10 PE=1 SV=2	119.687	5.73	1.141	93.4	106.6	0.668
High	O75150	E3 ubiquitin-protein ligase BRE1B OS=Homo sapiens GN=RNF40 PE=1 SV=4	113.581	6.23	1.141	93.4	106.6	1.102
High	Q99943	1-acyl-sn-glycerol-3-phosphate acyltransferase alpha OS=Homo sapiens GN=AGPAT1 PE=1 SV=2	31.696	9.38	1.141	93.4	106.6	0.896
High	H3BMF4	Protein spinster homolog 1 OS=Homo sapiens GN=SPNS1 PE=1 SV=1	61.067	7.84	1.141	93.4	106.6	0.445
High	A0A087X020	Ribosome maturation protein SBDS OS=Homo sapiens GN=SBDS PE=1 SV=1	28.846	8.75	1.141	93.4	106.6	26.826
High	Q01844-5	Isoform 5 of RNA-binding protein EWS OS=Homo sapiens GN=EWSR1	68.923	9.29	1.141	93.4	106.6	3.062
High	P13984	General transcription factor IIF subunit 2 OS=Homo sapiens GN=GTF2F2 PE=1 SV=2	28.363	9.23	1.141	93.4	106.6	1.581
High	O00267	Transcription elongation factor SPT5 OS=Homo sapiens GN=SUPT5H PE=1 SV=1	120.925	5.06	1.141	93.4	106.6	2.857
High	Q8TB24	Ras and Rab interactor 3 OS=Homo sapiens GN=RIN3 PE=1 SV=4	107.785	6.61	1.141	93.4	106.6	0.198
High	Q9UHD2	Serine/threonine-protein kinase TBK1 OS=Homo sapiens GN=TBK1 PE=1 SV=1	83.589	6.79	1.141	93.4	106.6	1.119
High	O95453	Poly(A)-specific ribonuclease PARN OS=Homo sapiens GN=PARN PE=1 SV=1	73.405	6.2	1.141	93.4	106.6	1.031
High	Q9NZL4-3	Isoform 3 of Hsp70-binding protein 1 OS=Homo sapiens GN=HSPBP1	44.487	6.47	1.14	93.4	106.6	3.062
High	O95210	Starch-binding domain-containing protein 1 OS=Homo sapiens GN=STBD1 PE=1 SV=1	38.983	5.73	1.14	93.4	106.6	0.292
High	P08240	Signal recognition particle receptor subunit alpha OS=Homo sapiens GN=SRPRA PE=1 SV=2	69.767	8.95	1.14	93.4	106.6	3.307
High	Q13033	Striatin-3 OS=Homo sapiens GN=STRN3 PE=1 SV=3	87.155	5.36	1.14	93.4	106.6	1.955
High	P62875	DNA-directed RNA polymerases I, II, and III subunit RPABC5 OS=Homo sapiens GN=POLR2L PE=1 SV=1	7.64	7.77	1.14	93.4	106.6	1.512
High	Q9BTW9-4	Isoform 4 of Tubulin-specific chaperone D OS=Homo sapiens GN=TBCD	138.58	6.37	1.14	93.4	106.6	2.675
High	P62995	Transformer-2 protein homolog beta OS=Homo sapiens GN=TRA2B PE=1 SV=1	33.646	11.25	1.14	93.4	106.6	9
High	Q96N67	Dedicator of cytokinesis protein 7 OS=Homo sapiens GN=DOCK7 PE=1 SV=4	242.407	6.8	1.14	93.5	106.5	1.235
High	Q9NR45	Sialic acid synthase OS=Homo sapiens GN=NANS PE=1 SV=2	40.281	6.74	1.14	93.5	106.5	18.953
High	Q15678	Tyrosine-protein phosphatase non-receptor type 14 OS=Homo sapiens GN=PTPN14 PE=1 SV=2	135.175	8.31	1.14	93.5	106.5	0.075
High	Q96II8-2	Isoform 2 of Leucine-rich repeat and calponin homology domain-containing protein 3 OS=Homo sapiens GN=LRCH3	89.06	6.7	1.14	93.5	106.5	0.947
High	Q15691	Microtubule-associated protein RP/EB family member 1 OS=Homo sapiens GN=MAPRE1 PE=1 SV=3	29.98	5.14	1.14	93.5	106.5	26.826
High	A0A0B4J2C3	Translationally-controlled tumor protein OS=Homo sapiens GN=TPT1 PE=1 SV=1	22.559	5.24	1.14	93.5	106.5	52.367
High	P05413	Fatty acid-binding protein, heart OS=Homo sapiens GN=FABP3 PE=1 SV=4	14.849	6.8	1.14	93.5	106.5	16.013
High	R4GMX3	Protein COMMD3-BMI1 OS=Homo sapiens GN=COMMD3-BMI1 PE=4 SV=1	53.26	7.93	1.14	93.5	106.5	0.887
High	Q15436	Protein transport protein Sec23A OS=Homo sapiens GN=SEC23A PE=1 SV=2	86.105	7.08	1.14	93.5	106.5	8.467
High	Q96J84	Kin of IRRE-like protein 1 OS=Homo sapiens GN=KIRREL PE=1 SV=2	83.484	5.73	1.14	93.5	106.5	0.945
High	P35611-3	Isoform 3 of Alpha-adducin OS=Homo sapiens GN=ADD1	84.25	5.96	1.14	93.5	106.5	50.795
High	Q9NVH0	Exonuclease 3'-5' domain-containing protein 2 OS=Homo sapiens GN=EXD2 PE=1 SV=2	70.308	8.32	1.14	93.5	106.5	0.679
High	Q9UJV3	Probable E3 ubiquitin-protein ligase MID2 OS=Homo sapiens GN=MID2 PE=1 SV=3	83.156	7.39	1.14	93.5	106.5	0.399
High	Q6NXE6	Armadillo repeat-containing protein 6 OS=Homo sapiens GN=ARMC6 PE=1 SV=2	54.107	6.24	1.139	93.5	106.5	0.978
High	P54619	5'-AMP-activated protein kinase subunit gamma-1 OS=Homo sapiens GN=PRKAG1 PE=1 SV=1	37.556	6.92	1.139	93.5	106.5	6.197
High	Q9BW61	DET1- and DDB1-associated protein 1 OS=Homo sapiens GN=DDA1 PE=1 SV=1	11.828	8.68	1.139	93.5	106.5	1.783
High	O60934	Nibrin OS=Homo sapiens GN=NBN PE=1 SV=1	84.906	6.9	1.139	93.5	106.5	1.119
High	O60763-2	Isoform 2 of General vesicular transport factor p115 OS=Homo sapiens GN=USO1	109.127	4.89	1.139	93.5	106.5	7.377
High	Q13164	Mitogen-activated protein kinase 7 OS=Homo sapiens GN=MAPK7 PE=1 SV=2	88.331	5.88	1.139	93.5	106.5	0.911
High	Q9HBH5	Retinol dehydrogenase 14 OS=Homo sapiens GN=RDH14 PE=1 SV=1	36.841	8.79	1.139	93.5	106.5	2.675
High	Q8NE71	ATP-binding cassette sub-family F member 1 OS=Homo sapiens GN=ABCF1 PE=1 SV=2	95.866	6.8	1.139	93.5	106.5	4.289
High	Q9BW83	Intraflagellar transport protein 27 homolog OS=Homo sapiens GN=IFT27 PE=1 SV=1	20.467	5.41	1.139	93.5	106.5	6.017
High	Q9H7C4	Syncoilin OS=Homo sapiens GN=SYNC PE=1 SV=3	55.266	4.61	1.139	93.5	106.5	0.743
High	P30101	Protein disulfide-isomerase A3 OS=Homo sapiens GN=PDIA3 PE=1 SV=4	56.747	6.35	1.139	93.5	106.5	74.646
High	P09496-2	Isoform Non-brain of Clathrin light chain A OS=Homo sapiens GN=CLTA	23.647	4.53	1.139	93.5	106.5	18.953
High	Q12872-2	Isoform 2 of Splicing factor, suppressor of white-apricot homolog OS=Homo sapiens GN=SFSWAP	109.945	8.12	1.139	93.5	106.5	0.182
High	P42285	Superkiller viralicidic activity 2-like 2 OS=Homo sapiens GN=SKIV2L2 PE=1 SV=3	117.729	6.52	1.139	93.5	106.5	2.047
High	P27694	Replication protein A 70 kDa DNA-binding subunit OS=Homo sapiens GN=RPA1 PE=1 SV=2	68.095	7.21	1.139	93.5	106.5	9
High	Q9H0U9	Testis-specific Y-encoded-like protein 1 OS=Homo sapiens GN=TSPYL1 PE=1 SV=3	49.162	5.45	1.139	93.5	106.5	0.292
High	P50502	Hsc70-interacting protein OS=Homo sapiens GN=ST13 PE=1 SV=2	41.305	5.27	1.139	93.5	106.5	30.623
High	O75533	Splicing factor 3B subunit 1 OS=Homo sapiens GN=SF3B1 PE=1 SV=3	145.738	7.09	1.139	93.5	106.5	6.263
High	Q15113	Procollagen C-endopeptidase enhancer 1 OS=Homo sapiens GN=PCOLCE PE=1 SV=2	47.942	7.43	1.139	93.5	106.5	8.12
High	Q6GQQ9	OTU domain-containing protein 7B OS=Homo sapiens GN=OTUD7B PE=1 SV=1	92.468	6.71	1.139	93.5	106.5	0.613
High	P42126	Enoyl-CoA delta isomerase 1, mitochondrial OS=Homo sapiens GN=ECI1 PE=1 SV=1	32.795	8.54	1.139	93.5	106.5	18.307
High	P43251-2	Isoform 2 of Biotinidase OS=Homo sapiens GN=BTD	61.471	6.14	1.139	93.5	106.5	0.585
High	Q8IUX7	Adipocyte enhancer-binding protein 1 OS=Homo sapiens GN=AEBP1 PE=1 SV=1	130.847	5.11	1.139	93.5	106.5	3.016
High	Q8WV41	Sorting nexin-33 OS=Homo sapiens GN=SNX33 PE=1 SV=1	65.223	6.79	1.138	93.5	106.5	0.995
High	P61353	60S ribosomal protein L27 OS=Homo sapiens GN=RPL27 PE=1 SV=2	15.788	10.56	1.138	93.5	106.5	67.129
High	Q96MG8	Protein-L-isoaspartate O-methyltransferase domain-containing protein 1 OS=Homo sapiens GN=PCMTD1 PE=1 SV=2	40.65	5.66	1.138	93.5	106.5	0.688
High	P54687-5	Isoform 5 of Branched-chain-amino-acid aminotransferase, cytosolic OS=Homo sapiens GN=BCAT1	44.103	5.39	1.138	93.5	106.5	1.254
High	A0A0C4DH31	Immunoglobulin heavy variable 1-18 OS=Homo sapiens GN=IGHV1-18 PE=3 SV=1	12.812	8.84	1.138	93.5	106.5	1.154
High	Q92900	Regulator of nonsense transcripts 1 OS=Homo sapiens GN=UPF1 PE=1 SV=2	124.267	6.61	1.138	93.5	106.5	4.729
High	P30050	60S ribosomal protein L12 OS=Homo sapiens GN=RPL12 PE=1 SV=1	17.808	9.42	1.138	93.5	106.5	27.48
High	P11182	Lipoamide acyltransferase component of branched-chain alpha-keto acid dehydrogenase complex, mitochondrial OS=Homo sapiens GN=DBT PE=1 SV=3	53.453	8.51	1.138	93.5	106.5	3.52
High	P22897	Macrophage mannose receptor 1 OS=Homo sapiens GN=MRC1 PE=1 SV=1	165.905	6.54	1.138	93.5	106.5	1.43
High	H0Y4E8	Serine/threonine-protein kinase SIK3 (Fragment) OS=Homo sapiens GN=SIK3 PE=1 SV=1	150	6.98	1.138	93.5	106.5	0.389
High	Q9C0J8	pre-mRNA 3' end processing protein WDR33 OS=Homo sapiens GN=WDR33 PE=1 SV=2	145.799	9.17	1.138	93.6	106.4	0.322
High	Q5JTZ9	Alanine--tRNA ligase, mitochondrial OS=Homo sapiens GN=AARS2 PE=1 SV=1	107.273	6.27	1.138	93.6	106.4	1.302
High	Q6UN15	Pre-mRNA 3'-end-processing factor FIP1 OS=Homo sapiens GN=FIP1L1 PE=1 SV=1	66.487	5.59	1.138	93.6	106.4	1.371
High	P51668	Ubiquitin-conjugating enzyme E2 D1 OS=Homo sapiens GN=UBE2D1 PE=1 SV=1	16.591	7.42	1.138	93.6	106.4	2.981
High	Q9UNM6	26S proteasome non-ATPase regulatory subunit 13 OS=Homo sapiens GN=PSMD13 PE=1 SV=2	42.918	5.81	1.138	93.6	106.4	9
High	Q02338	D-beta-hydroxybutyrate dehydrogenase, mitochondrial OS=Homo sapiens GN=BDH1 PE=1 SV=3	38.132	8.95	1.138	93.6	106.4	2.008
High	Q6NUQ4	Transmembrane protein 214 OS=Homo sapiens GN=TMEM214 PE=1 SV=2	77.101	9.14	1.138	93.6	106.4	0.425
High	P40429	60S ribosomal protein L13a OS=Homo sapiens GN=RPL13A PE=1 SV=2	23.562	10.93	1.138	93.6	106.4	9
High	P02545	Prelamin-A/C OS=Homo sapiens GN=LMNA PE=1 SV=1	74.095	7.02	1.138	93.6	106.4	128.155
High	Q08211	ATP-dependent RNA helicase A OS=Homo sapiens GN=DHX9 PE=1 SV=4	140.869	6.84	1.138	93.6	106.4	7.628
High	Q9NWT6	Hypoxia-inducible factor 1-alpha inhibitor OS=Homo sapiens GN=HIF1AN PE=1 SV=2	40.26	5.57	1.137	93.6	106.4	1.448
High	P27986	Phosphatidylinositol 3-kinase regulatory subunit alpha OS=Homo sapiens GN=PIK3R1 PE=1 SV=2	83.547	6.16	1.137	93.6	106.4	2.495
High	A0A1C7CYY3	Receptor expression-enhancing protein OS=Homo sapiens GN=REEP1 PE=1 SV=1	31.887	8.94	1.137	93.6	106.4	0.719
High	P22694	cAMP-dependent protein kinase catalytic subunit beta OS=Homo sapiens GN=PRKACB PE=1 SV=2	40.597	8.78	1.137	93.6	106.4	7.962
High	O43795	Unconventional myosin-Ib OS=Homo sapiens GN=MYO1B PE=1 SV=3	131.902	9.38	1.137	93.6	106.4	1.596
High	Q9UJX2	Cell division cycle protein 23 homolog OS=Homo sapiens GN=CDC23 PE=1 SV=3	68.79	7.02	1.137	93.6	106.4	0.863
High	Q99567	Nuclear pore complex protein Nup88 OS=Homo sapiens GN=NUP88 PE=1 SV=2	83.489	5.69	1.137	93.6	106.4	1.031
High	Q9BV73	Centrosome-associated protein CEP250 OS=Homo sapiens GN=CEP250 PE=1 SV=2	280.967	5.02	1.137	93.6	106.4	0.115
High	Q8WWM7	Ataxin-2-like protein OS=Homo sapiens GN=ATXN2L PE=1 SV=2	113.304	8.59	1.137	93.6	106.4	2.244
High	P55058	Phospholipid transfer protein OS=Homo sapiens GN=PLTP PE=1 SV=1	54.705	7.01	1.137	93.6	106.4	0.778
High	Q9UBE0	SUMO-activating enzyme subunit 1 OS=Homo sapiens GN=SAE1 PE=1 SV=1	38.426	5.3	1.137	93.6	106.4	12.503
High	Q9NPI6	mRNA-decapping enzyme 1A OS=Homo sapiens GN=DCP1A PE=1 SV=2	63.27	6.25	1.137	93.6	106.4	0.259
High	E7EX17	Eukaryotic translation initiation factor 4B OS=Homo sapiens GN=EIF4B PE=1 SV=1	69.657	5.67	1.137	93.6	106.4	4.532
High	J3KNN5	Probable ATP-dependent RNA helicase DDX41 (Fragment) OS=Homo sapiens GN=DDX41 PE=1 SV=1	71.603	7.46	1.137	93.6	106.4	0.695
High	Q96IV0	Peptide-N(4)-(N-acetyl-beta-glucosaminyl)asparagine amidase OS=Homo sapiens GN=NGLY1 PE=1 SV=1	74.343	6.89	1.137	93.6	106.4	0.551
High	Q9H3F6	BTB/POZ domain-containing adapter for CUL3-mediated RhoA degradation protein 3 OS=Homo sapiens GN=KCTD10 PE=1 SV=1	35.41	6.34	1.137	93.6	106.4	1.683
[truncated: 4,499 more rows]
